# Supplementary material for: Substrain-Dependent Differences in Doxorubicin-Induced Cardiotoxicity in Adult C57BL/6 Mice
Source: Cardiovasc Toxicol. 2025 Dec 23;26(1):4. doi: 10.1007/s12012-025-10076-6 (PMC12727845; doi:10.1007/s12012-025-10076-6)
Supplement: Supplementary file 2 — Supplementary Material 2 [file 12012_2025_10076_MOESM2_ESM.xlsx]

## Sheet: 6N-DEG
	6N-Control Saline vs CSS saline
GENE	logFC	PValue	Differentiation
Sprr1a	3.87574	0.00253966	UP
Chil3	3.24868	4.84e-05	UP
Gypa	3.09413	0.00133287	UP
ENSMUSG00000119972	3.0061	7.06e-05	UP
F5	3.00143	0.000126183	UP
Apol11b	2.90845	0.000180332	UP
Treml1	2.85139	0.000295689	UP
Clec1b	2.7433	8.43e-05	UP
Mfsd2b	2.68345	0.000840381	UP
S100a8	2.675	3.71e-05	UP
Gp9	2.67106	0.000300895	UP
S100a9	2.67077	8.47e-06	UP
Slc4a1	2.62919	0.000800945	UP
Ppbp	2.56408	0.000337852	UP
Tes3-ps	2.50411	0.000727854	UP
Itga2b	2.44641	3.23e-05	UP
Gm45507	2.43269	0.00124186	UP
Cerkl	2.38188	0.00283926	UP
Gm47484	2.31188	0.000226627	UP
Trim10	2.1987	0.0168857	UP
Gm12295	2.10832	0.000700768	UP
Kcnq5	2.10255	0.000625572	UP
Gm47644	2.06665	6.4e-05	UP
Mybl1	2.06505	0.00193379	UP
Zfp991	2.03889	0.00376068	UP
Gm13054	2.03586	0.00879995	UP
Gm43185	2.03538	0.00482671	UP
Nrgn	1.97186	0.00128766	UP
Zfp433	1.89832	0.00358532	UP
1700119I11Rik	1.89166	0.000126955	UP
Tubb1	1.84796	0.0127207	UP
Gm26631	1.81695	0.000114099	UP
I830077J02Rik	1.77727	0.000791151	UP
Slc6a4	1.77698	0.00489138	UP
Zfp977	1.75748	0.0102718	UP
Myh7	1.73738	0.00908867	UP
Ptgs2	1.71471	0.00062862	UP
Snca	1.71146	0.00782372	UP
ENSMUSG00000121134	1.6951	0.0349336	UP
Enkur	1.69492	0.0184693	UP
Gm20632	1.6761	9.95e-05	UP
Malat1	1.65857	0.0336949	UP
ENSMUSG00000120126	1.65213	0.000135789	UP
Zfp982	1.6501	0.0224653	UP
Gm20008	1.63409	0.00329728	UP
Resf1	1.62641	0.0192973	UP
Gm30934	1.62483	0.00296473	UP
Zfp975	1.61847	0.0203635	UP
Glrb	1.6105	0.00412141	UP
Gm50341	1.5975	0.0122614	UP
4930506C21Rik	1.59614	0.000842082	UP
ENSMUSG00000121059	1.59293	0.00968421	UP
ENSMUSG00000120701	1.5895	0.000694344	UP
Znf41-ps	1.57811	0.00582503	UP
Pdzd9	1.57619	0.00845204	UP
Gm16685	1.56637	0.0263839	UP
Sh3rf3	1.56448	0.0026918	UP
Ms4a4a	1.55271	0.0111256	UP
Zfp268	1.5385	0.00395968	UP
Gm43361	1.53295	0.00129456	UP
Gm13217	1.51876	0.00488945	UP
Zfp54	1.51078	0.000724756	UP
Platr25	1.50659	0.0289932	UP
AI987944	1.49745	0.0100704	UP
Zfp808	1.49261	0.0337566	UP
Map3k15	1.48823	0.000710134	UP
Gm7072	1.48067	0.00471989	UP
Eda2r	1.46425	0.00011362	UP
Eif2s3y	1.45017	0.000500244	UP
Gm15469	1.44118	0.0102855	UP
Cdh19	1.43673	0.0155227	UP
Rgs18	1.4265	0.0223245	UP
Slitrk4	1.42582	0.0250162	UP
Ctla2a	1.41203	0.00019595	UP
Zfp119a	1.41154	0.00465571	UP
Plek	1.40494	0.00295278	UP
Rbm12b1	1.40352	0.000300371	UP
Ccdc88a	1.39505	0.0280463	UP
BC024063	1.3933	0.0339128	UP
Cep290	1.39017	0.0311111	UP
Htr2a	1.38956	0.00850248	UP
D3Ertd751e	1.38649	0.014921	UP
Fgf7	1.38384	0.0142652	UP
Zfp62	1.37747	0.0367066	UP
ENSMUSG00000120718	1.37336	0.000382371	UP
Neb	1.3729	0.019903	UP
Gm42208	1.36966	0.0342509	UP
Nr4a3	1.36188	0.00154888	UP
Zfp51	1.35638	0.0140619	UP
Zfp72	1.35611	0.0173913	UP
Ccdc173	1.35561	0.0328299	UP
Gm29686	1.35511	0.0153683	UP
Hectd2os	1.34819	0.00077389	UP
Gm31520	1.33974	0.000301208	UP
Zfp850	1.33904	0.0405419	UP
Kbtbd8	1.33113	0.0162166	UP
Gm16332	1.32769	0.0319807	UP
Neat1	1.31464	0.0141098	UP
Tmem184c	1.31324	0.0186534	UP
Hycc2	1.31118	0.022933	UP
Rbm3-ps	1.3068	0.000315854	UP
Gm40604	1.30566	0.00257116	UP
Gpr22	1.30226	0.019312	UP
Trpm7	1.30122	0.0313154	UP
0610025J13Rik	1.30087	0.0165132	UP
Igip	1.29949	0.0481297	UP
Trmt13	1.29599	0.023583	UP
Gm10767	1.29293	0.0286131	UP
Ccr1	1.28623	0.000748739	UP
2900052N01Rik	1.28397	0.012556	UP
Tpt1-ps6	1.28228	0.000578293	UP
Gm20633	1.2722	0.015526	UP
Bnc2	1.27071	0.0288991	UP
Garin5a	1.25208	0.00403059	UP
Zfp52	1.24704	0.0335312	UP
ENSMUSG00000120601	1.24541	0.00278843	UP
Gm48583	1.23913	0.00273435	UP
Mterf1a	1.23685	0.00895051	UP
Zfp229	1.2352	0.045049	UP
Rp2	1.23508	0.0447455	UP
Zbtb26	1.22474	0.015503	UP
Gm2225	1.22303	0.0188313	UP
E430024I08Rik	1.22272	0.0448837	UP
Gm43667	1.22232	0.0282594	UP
Tlr4	1.21679	0.0150346	UP
Ankrd12	1.2147	0.0311192	UP
Angpt1	1.21381	0.0277121	UP
Zfp182	1.21003	0.0478971	UP
Ro60	1.20587	0.030461	UP
Dzip3	1.2036	0.0211542	UP
St8sia6	1.20283	0.0114326	UP
Fam228b	1.19451	0.000175225	UP
Gm43205	1.19224	0.0322114	UP
Alas2	1.19068	0.0246238	UP
Lrp8	1.18976	0.0244652	UP
Zfp946	1.18769	0.0384364	UP
Ift74	1.1855	0.0160705	UP
Evi5	1.18087	0.0360086	UP
ENSMUSG00000120078	1.18072	0.000863432	UP
Zbtb41	1.18013	0.0334066	UP
Zfp654	1.17444	0.015862	UP
Gm49540	1.17018	0.0001588	UP
Or5m9	1.16657	0.0449484	UP
Tent5c	1.15877	0.0115635	UP
Yod1	1.15844	0.0356876	UP
Trp53inp1	1.15034	0.0437612	UP
Gm8942	1.15031	0.0084769	UP
Jsrp1	1.14657	0.0123646	UP
2010315B03Rik	1.13595	0.0304486	UP
Sclt1	1.13511	0.0350034	UP
Tsga10	1.13394	0.0152099	UP
Haus3	1.13334	0.0376533	UP
Ppil4	1.13228	0.00898987	UP
Rab27b	1.12967	0.0121764	UP
Zfp788	1.12964	0.0273372	UP
Nbeal1	1.12751	0.047628	UP
Mob1b	1.12649	0.0349705	UP
Phip	1.12584	0.0362409	UP
Inhba	1.12132	0.0295774	UP
Odr4	1.11905	0.0194779	UP
Hbb-bt	1.11652	0.0463798	UP
2610021A01Rik	1.11466	0.0171522	UP
Glmn	1.1129	0.0134294	UP
Nkain2	1.10696	0.0235238	UP
Zfp638	1.10355	0.0254955	UP
Trim23	1.09848	0.0262545	UP
Zfp930	1.09843	0.0210224	UP
AI839979	1.09654	0.000434122	UP
Nap1l5	1.09406	0.0392186	UP
Syn3	1.09064	0.00967666	UP
Zfp943	1.0904	0.0214197	UP
BC002059	1.0903	0.0338486	UP
Tfcp2l1	1.08597	0.021406	UP
mt-Nd6	1.0859	0.019311	UP
Pacrg	1.08053	0.00333967	UP
Zfp120	1.0804	0.0375589	UP
Rpl30-ps10	1.08004	0.02186	UP
0610009E02Rik	1.07974	0.0085961	UP
Naaladl2	1.07603	0.0455064	UP
Rnf180	1.07328	0.038858	UP
Zfp825	1.07009	0.00989293	UP
Cldn34c1	1.0678	0.0311564	UP
Gm10461	1.06456	0.00586908	UP
Gm26760	1.06387	0.00152667	UP
Spopl	1.05857	0.0335946	UP
Gm33318	1.05796	0.0251034	UP
Idi1	1.05397	0.0408176	UP
Mphosph8	1.05396	0.00889375	UP
Gm35533	1.05319	0.00252218	UP
Rasef	1.05246	0.0402646	UP
Fzd3	1.04462	0.0115464	UP
Ino80dos	1.0419	0.00402822	UP
Scai	1.04175	0.0070431	UP
1700087I21Rik	1.03789	0.0262248	UP
Gm15743	1.02533	0.00646792	UP
Cdkn1a	1.02388	0.0039665	UP
Agbl3	1.02383	0.032342	UP
Rb1cc1	1.0221	0.048591	UP
Zfp367	1.01513	0.0321442	UP
Zfp979	1.01272	0.0256395	UP
Gm47155	1.01258	0.039115	UP
Cops2	1.01127	0.038246	UP
Plac8	1.01022	0.0270135	UP
Msr1	1.00584	0.0187829	UP
Sh3bgrl	1.00326	0.0467726	UP
Zfp748	1.0016	0.0415835	UP
Creb1	1.00141	0.0267458	UP
Clk1	1.00077	0.0212811	UP
Gm46404	0.999188	0.030014	UP
ENSMUSG00000120961	0.99347	0.000716694	UP
4921507P07Rik	0.993188	0.0245067	UP
Bclaf3	0.990899	0.0341288	UP
Gm7327	0.990726	0.00788078	UP
Gm10257	0.986999	0.00732588	UP
Xlr	0.986863	0.0223026	UP
Gria3	0.985476	0.0340443	UP
Gm12092	0.984351	0.0352501	UP
Rbm3	0.981939	0.000159481	UP
Zfp322a	0.977975	0.039013	UP
Gm11696	0.971858	0.00352513	UP
Gm49768	0.969249	0.0183107	UP
C230035I16Rik	0.969207	0.0115711	UP
Taf13	0.967752	0.0068772	UP
Cfap61	0.967618	0.00277074	UP
Rif1	0.965598	0.0445795	UP
Casp12	0.965163	0.0131792	UP
Cetn3	0.964445	0.00671617	UP
Gm11837	0.964131	0.0100132	UP
Luc7l3	0.962092	0.0268426	UP
Rnf170-ps	0.961865	0.0389318	UP
Slc2a3	0.957533	0.00170305	UP
Zmym5	0.956616	0.0306862	UP
Cdc73	0.955097	0.0201501	UP
Acss3	0.95477	0.0359672	UP
Tmem88b	0.951362	0.0250435	UP
Atr	0.951021	0.0127839	UP
Vbp1	0.949907	0.027746	UP
Gm13803	0.945886	0.0432515	UP
Rbm12b2	0.943739	0.0250726	UP
Gm20721	0.943535	0.000149243	UP
Zfp934	0.942928	0.0453641	UP
Zfp105	0.941913	0.00588116	UP
Mt2	0.939524	0.0309489	UP
Rpl36a-ps3	0.937374	0.0126064	UP
Tmem71	0.934326	0.00106557	UP
Gm14269	0.933895	0.0148501	UP
ENSMUSG00000120210	0.931656	0.00490916	UP
Cir1	0.931453	0.0248888	UP
Bclaf1	0.930169	0.0235723	UP
Gm16001	0.928485	0.0361879	UP
Dgkb	0.927603	0.0425774	UP
Smc5	0.927347	0.0456356	UP
Tcte2	0.925303	0.0206466	UP
Gm9892	0.92008	0.0095445	UP
Npm1	0.916152	0.0039969	UP
Rpl36a-ps1	0.91607	0.0306458	UP
Gm45871	0.915606	0.0276888	UP
Mir100hg	0.914872	0.0364567	UP
Mir99ahg	0.913921	0.0268543	UP
Slc16a12	0.913866	0.0131433	UP
Ssb	0.913361	0.0398525	UP
Usp16	0.913281	0.0220286	UP
Gm29170	0.911095	0.0173026	UP
Frk	0.909988	0.0394833	UP
Zfp68	0.909858	0.0341483	UP
Hook1	0.909191	0.0437652	UP
Ciart	0.90669	0.00642023	UP
Cmah	0.905869	0.0140222	UP
Nacad	0.905405	0.0241271	UP
Gm2830	0.901859	0.00407761	UP
Peg10	0.897844	0.00958441	UP
Gm4544	0.89704	0.000613442	UP
Ccn2	0.894592	0.0288207	UP
Cdk5r1	0.892951	0.00935999	UP
Gm37305	0.891696	0.000443947	UP
Gm6477	0.891016	0.0364082	UP
Gm9320	0.888941	0.0110088	UP
Gm48483	0.888532	0.0377743	UP
Gpm6b	0.887949	0.0465723	UP
Gm15787	0.885336	0.000760772	UP
Gm10156	0.8836	0.0152432	UP
Emc2	0.882388	0.0127419	UP
Gm10509	0.88208	0.0302267	UP
Gm40457	0.880027	0.00484248	UP
Wdr72	0.876801	0.0196982	UP
Uba3	0.876349	0.0460932	UP
Trnt1	0.876188	0.0175869	UP
Lcn2	0.875775	0.0143362	UP
Bcap29	0.874893	0.0151893	UP
ENSMUSG00000120279	0.872193	0.016021	UP
Ccne2	0.871984	0.00402042	UP
Gm14403	0.869463	0.0442692	UP
Rpgr	0.868692	0.00990685	UP
Gm43618	0.867867	0.0225761	UP
Phf20l1	0.867112	0.0461648	UP
Pus3	0.866519	0.00564634	UP
Nr4a1	0.865996	0.00335923	UP
Ly96	0.864867	0.0256548	UP
Ccdc122	0.864414	0.0134562	UP
A330032P22Rik	0.864369	0.0258042	UP
4833418N02Rik	0.861411	0.00127878	UP
Ccnc	0.860437	0.0252831	UP
Bmpr2	0.856447	0.033009	UP
Pi4k2b	0.854776	0.0425948	UP
Hnmt	0.853919	0.0264647	UP
Dpm1	0.852321	0.0216664	UP
Mphosph10	0.851684	0.0182166	UP
Gm14681	0.851249	0.00710564	UP
Ccdc146	0.85113	0.0217935	UP
Gm9392	0.850687	0.0249541	UP
Gm21926	0.849303	5.77e-06	UP
Dmtf1	0.84908	0.0342264	UP
Pkib	0.849038	0.0283194	UP
Haus6	0.846732	0.0394667	UP
Tdrkh	0.846696	0.00252672	UP
Clca3a1	0.846476	0.0492573	UP
ENSMUSG00000120844	0.844394	0.0338485	UP
Fstl4	0.84433	0.00395567	UP
Sirt1	0.844032	0.00870221	UP
Zfp780b	0.842803	0.0394511	UP
Vsig4	0.840316	0.00454084	UP
Itgb3	0.840266	0.0105581	UP
Ppm1e	0.839683	0.0103584	UP
Gm30262	0.83879	0.00869242	UP
Per2	0.838625	0.0475404	UP
Cetn4	0.837062	0.0194956	UP
Gm13481	0.8366	0.00623113	UP
Zranb2	0.836245	0.0362848	UP
Dnajc2	0.836063	0.0348985	UP
Xpa	0.834547	0.0013377	UP
Gm12999	0.832441	0.00415148	UP
Gm7600	0.829626	0.00674178	UP
Gm14584	0.829142	0.0175118	UP
H4c9	0.829017	0.0240163	UP
Alox12	0.8286	8.04e-06	UP
D830005E20Rik	0.828025	0.0292308	UP
Mfap3l	0.827756	0.0473243	UP
Rbpj-ps3	0.827599	0.0419872	UP
Homer1	0.82561	0.0452661	UP
Apoo-ps	0.825051	0.0223399	UP
Eprn	0.824784	0.00445543	UP
Denr	0.823326	0.00381361	UP
Slc16a7	0.820253	0.0169491	UP
Gm9118	0.819438	0.00675791	UP
Piga	0.819306	0.0252827	UP
Smim15	0.818087	0.0459065	UP
Rps6ka3	0.817002	0.0477861	UP
Gm12435	0.81678	0.0385127	UP
P2ry12	0.816459	0.0279608	UP
2810403D21Rik	0.816198	0.0119002	UP
Sh3yl1	0.815979	0.0418409	UP
Or5m3b	0.81566	0.0358085	UP
Thoc1	0.815438	0.0137243	UP
Ggnbp2	0.815276	0.00907141	UP
Fam204a	0.815018	0.0112676	UP
Dnajc21	0.81481	0.0206642	UP
Septin7	0.813197	0.0286276	UP
Tmx1	0.811512	0.0147892	UP
Gm16316	0.808096	0.0178644	UP
Nop58	0.806277	0.0066809	UP
A430035B10Rik	0.805371	0.0214346	UP
Lpar3	0.804821	0.0119728	UP
Grin2c	0.802956	0.0266664	UP
Gm19410	0.802916	0.0104281	UP
Gtdc1	0.802238	4.57e-05	UP
Dnajb4	0.801313	0.0149852	UP
Bora	0.800805	0.030095	UP
Dusp4	0.800751	0.0258309	UP
5930430L01Rik	0.799943	0.0303559	UP
Spin4	0.799281	0.0212273	UP
Pgap1	0.799076	0.0473849	UP
Nr6a1	0.797945	0.0127933	UP
Nemf	0.797764	0.0496222	UP
Gm41717	0.795099	0.00389775	UP
Pin4	0.794767	0.00845186	UP
Eef1a1-ps1	0.791318	0.0328277	UP
Smarcad1	0.791179	0.0340871	UP
Gm45163	0.788644	0.0385279	UP
Gm9794	0.788282	0.00600651	UP
Ydjc	0.788025	0.0109646	UP
Zfp53	0.787709	0.0116105	UP
Spata24	0.783992	0.029684	UP
6230400D17Rik	0.783687	0.00669862	UP
Cox20b	0.780294	0.00449987	UP
Taf1d	0.779257	0.0345678	UP
Sec63	0.778669	0.021826	UP
Tmem30a	0.778259	0.0389593	UP
Mob4	0.777371	0.0335162	UP
Eif2s2	0.777172	0.0108894	UP
Rps23-ps2	0.776889	0.0110392	UP
Kcnab1	0.774477	0.0289692	UP
Uchl5	0.774118	0.00287202	UP
Ell2	0.770801	0.0109827	UP
mt-Co2	0.769127	0.0376935	UP
Gm13736	0.768705	0.0140358	UP
Fam122b	0.768563	0.00676551	UP
Gm15564	0.765627	0.00351632	UP
Tnip3	0.765425	0.0172267	UP
Polk	0.764361	0.00249182	UP
Ddx50	0.763782	0.0372261	UP
Ccdc174	0.763251	0.0329292	UP
Cfap36	0.762433	0.0260289	UP
Adam22	0.76229	0.0236607	UP
Gm36670	0.761659	0.00129125	UP
Gm9333	0.761466	0.0337468	UP
Rnase10	0.760027	0.0428081	UP
Dubr	0.759739	0.0284273	UP
Mok	0.759733	0.0414999	UP
Tyw5	0.757365	0.0265866	UP
Snrnp48	0.755854	0.0265491	UP
Gnpda2	0.755823	0.0112425	UP
Ttc33	0.754074	0.00551898	UP
Rap1a	0.751796	0.0361206	UP
Wdpcp	0.75057	0.0014755	UP
Gm7887	0.749839	0.0210321	UP
Clec4n	0.749186	0.0297488	UP
Abra	0.748688	0.00110286	UP
Psmc6	0.747936	0.0324941	UP
2610044O15Rik8	0.747754	0.0203274	UP
Hltf	0.747243	0.037972	UP
A930016O22Rik	0.746493	0.0205812	UP
Cp	0.745359	0.00246398	UP
Ift80	0.745192	0.0268971	UP
Trmt10c	0.744004	0.0327755	UP
Cibar1	0.74351	0.0134615	UP
Rpl23	0.743363	0.00903629	UP
Arfip1	0.743239	0.00537798	UP
Ccdc68	0.743033	0.0165685	UP
H1f3	0.740672	0.0489092	UP
Wdr54	0.739145	0.0242246	UP
Fgr	0.738234	0.0266431	UP
Nol7	0.737901	0.0127977	UP
Rbm39	0.737832	0.0152895	UP
Iqcb1	0.737242	0.0145857	UP
E230013L22Rik	0.735268	0.0123822	UP
Ppp4r2	0.733835	0.0464705	UP
Cisd2	0.733832	0.0153488	UP
Cdkl3	0.733459	0.0181202	UP
Hpf1	0.733194	0.0042702	UP
Gm527	0.73298	0.0302337	UP
Syncrip	0.732264	0.0422253	UP
Lhfpl4	0.732021	0.0390229	UP
Trmt10a	0.731796	0.0341027	UP
Gm13410	0.731423	0.0323496	UP
Triqk	0.731163	0.00109426	UP
Tecrl	0.730039	0.000990561	UP
Zfp945	0.728512	0.0194853	UP
ENSMUSG00000120717	0.728326	0.033696	UP
Mllt3	0.728206	0.00830879	UP
Acp1	0.727905	0.0145846	UP
Pot1b	0.727372	0.00566564	UP
Slc16a6	0.725156	0.027361	UP
Cbx3	0.725016	0.0381661	UP
D830013O20Rik	0.724275	0.000128107	UP
Prps2	0.723631	0.00426403	UP
Wdr43	0.720705	0.0218887	UP
Gm6563	0.719628	0.00385738	UP
Impact	0.719236	0.0418683	UP
Vgll3	0.717513	0.0460882	UP
Gm14327	0.71676	0.0482675	UP
Isg20	0.716709	0.0181688	UP
Tatdn1	0.716681	0.00474239	UP
Gm15542	0.716004	0.0160649	UP
Atl1	0.715708	0.000632731	UP
ENSMUSG00000120362	0.711928	0.0126593	UP
Prox2	0.71187	0.0236206	UP
Slc1a3	0.711791	0.028678	UP
Gm4076	0.710269	0.0337114	UP
Ramac	0.70993	0.0109727	UP
Fra10ac1	0.709806	0.0170145	UP
Scin	0.709691	0.0311084	UP
Zfp938	0.709177	0.000729967	UP
Fam177a2	0.707038	0.0414623	UP
Srek1	0.706973	0.0363538	UP
Fmo2	0.70679	0.0128781	UP
Lonrf1	0.705505	0.0175921	UP
Clk4	0.705238	0.0157531	UP
Gas5	0.704775	0.0181749	UP
Mylk3	0.702909	0.0033722	UP
Gm6365	0.702382	0.0183663	UP
Fpgt	0.702194	0.0280461	UP
Polr1has	0.702076	0.00714392	UP
Gm9247	0.7012	0.00983798	UP
Cdc123	0.700542	0.000362573	UP
Abracl	0.700459	0.0101987	UP
Fam169a	0.698503	0.0352081	UP
Mindy3	0.698503	0.0129481	UP
Actr6	0.697454	0.0293081	UP
Nt5c3	0.697116	0.00531979	UP
ENSMUSG00000120730	0.696491	0.0339375	UP
Ptpn2	0.694355	0.00837414	UP
Zfand1	0.693292	0.00119561	UP
Retreg1	0.692635	0.0170102	UP
Abhd18	0.692403	0.0201944	UP
C1galt1c1	0.690679	0.00922829	UP
Armcx3	0.689303	0.0467417	UP
Rpl22l1	0.68921	5.03e-05	UP
ENSMUSG00000121225	0.687871	0.013734	UP
Mospd1	0.686627	0.0423838	UP
Ppip5k2	0.685787	0.0484593	UP
Tmem29	0.683667	0.0158546	UP
Jazf1	0.683656	0.00647328	UP
Gm39214	0.682815	0.0190577	UP
Gm12191	0.680937	0.0257946	UP
Pms1	0.680723	0.0252271	UP
Pirt	0.680246	0.00439965	UP
Lrif1	0.679608	0.045533	UP
Gclm	0.679257	0.000100026	UP
Fam172a	0.678078	0.0426777	UP
Pdcl3	0.676847	0.00319628	UP
Zmym1	0.676582	0.0317062	UP
Olfml2b	0.675696	0.0102558	UP
Pyroxd1	0.674576	0.011408	UP
Ccdc191	0.671451	0.0329232	UP
Nphp3	0.670849	0.0312261	UP
Tcf23	0.670534	0.0346375	UP
Spire1	0.669415	0.0176387	UP
Lepr	0.668621	0.0327031	UP
Pdgfd	0.668261	0.0390707	UP
Gm33016	0.66812	0.0311037	UP
Rbm48	0.667939	0.0236448	UP
A330094K24Rik	0.667482	0.01185	UP
Snrpb2	0.667108	0.0155571	UP
Tlcd1	0.667025	0.000433363	UP
Sec62	0.666446	0.0221925	UP
Ccl2	0.665962	0.0431179	UP
Xpo1	0.665029	0.0432273	UP
Rpf1	0.664924	0.0048189	UP
Eloc	0.663793	0.0198111	UP
Cnmd	0.663574	0.030626	UP
Cebpz	0.662937	0.0305733	UP
Wt1	0.662766	0.00294019	UP
Ankrd37	0.662478	0.0365557	UP
Phf14	0.661954	0.0311734	UP
Raph1	0.661876	0.00377715	UP
Dhx36	0.658327	0.0138014	UP
mt-Cytb	0.65828	0.0241444	UP
Ier3	0.658039	0.00203046	UP
Rps24	0.657217	0.0137356	UP
Perp	0.65691	0.00424128	UP
Hpse	0.656398	0.0233946	UP
Mettl18	0.656361	0.00456306	UP
Brix1	0.655563	0.019694	UP
Tmtc2	0.654438	0.0392633	UP
ENSMUSG00000120952	0.654115	0.0108552	UP
Itgb3bp	0.653789	0.00371501	UP
Tceal8	0.65346	0.00621326	UP
Snx16	0.653254	0.0108033	UP
Etfrf1	0.65322	0.0233203	UP
Bhlhb9	0.651852	0.0166153	UP
Pibf1	0.651259	0.0409548	UP
Snx2	0.650646	0.0103994	UP
Irak1bp1	0.649465	0.000788497	UP
Lyar	0.649239	0.0454452	UP
Cish	0.648973	0.00030399	UP
H4c8	0.646245	0.0324788	UP
Thap6	0.646151	0.00917587	UP
Wdr76	0.645974	0.0344738	UP
Gm35330	0.645925	0.022838	UP
Rab18	0.645083	0.0377749	UP
Ttll11	0.644165	0.0462966	UP
Sltm	0.643522	0.0273094	UP
Brcc3	0.642947	0.00317532	UP
Zc3h15	0.641458	0.018067	UP
Sypl2	0.640021	0.0199218	UP
Scfd1	0.639607	0.0315232	UP
Rpl35a-ps3	0.639222	0.00519996	UP
Rpl30	0.637532	0.00492744	UP
Ints6	0.637222	0.0412559	UP
Srp54c	0.636317	0.0475294	UP
Ift57	0.634569	0.0074283	UP
Cwc22	0.634435	0.0431282	UP
Gm45769	0.632151	0.0350016	UP
Snx7	0.631828	0.00190481	UP
Cpsf6	0.630905	0.00934176	UP
ENSMUSG00000121477	0.630696	0.0409017	UP
Mios	0.629283	0.0169662	UP
E130311K13Rik	0.629243	0.0115909	UP
Dnttip2	0.629107	0.025345	UP
Iftap	0.627528	0.0237933	UP
Zfp869	0.627473	0.0173828	UP
Shld1	0.627212	0.0112604	UP
Gm15500	0.625084	0.00834477	UP
Spock2	0.625049	0.00669472	UP
Bpgm	0.624591	0.0208387	UP
Nxpe3	0.624532	0.00278702	UP
Gm14292	0.623243	0.029958	UP
Zfp2	0.622205	0.0183777	UP
Zfp248	0.621701	0.0415909	UP
Cenpq	0.621378	0.0443611	UP
Gm10052	0.620644	0.0218262	UP
Gm43682	0.618857	0.0403243	UP
Arrdc3	0.61875	0.0411922	UP
Eapp	0.617127	0.00734007	UP
Snx25	0.616626	0.00208089	UP
Ssbp1	0.616366	0.0201918	UP
Ankrd45	0.614034	0.0170956	UP
Srsf1	0.612623	0.0295718	UP
Gm18588	0.612581	0.00707247	UP
Etf1	0.61185	0.0465152	UP
Utp18	0.611326	0.00391819	UP
Phlda3	0.609516	0.00684536	UP
Thoc7	0.60911	0.0378276	UP
Mr1	0.608701	0.00488845	UP
Zfp641	0.608239	0.0011729	UP
Amd1	0.607799	0.0034295	UP
Gm26795	0.605881	0.0373193	UP
Pdcd5	0.60559	0.000575406	UP
Ccdc34	0.605033	0.0369073	UP
Akap11	0.603635	0.0475138	UP
Abca5	0.602593	0.0366605	UP
Ufl1	0.602173	0.0215586	UP
Cep112	0.60131	0.0422284	UP
Gm5776	0.599187	0.0102364	UP
Crem	0.599137	0.0197007	UP
Shoc2	0.598523	0.0417533	UP
Atg3	0.59638	0.0142913	UP
Ube2w	0.595806	0.0114547	UP
Angptl1	0.594871	0.0418961	UP
mt-Nd5	0.593929	0.0316054	UP
Gata6os	0.592775	0.00539213	UP
Zfp956	0.591879	0.021983	UP
Vps50	0.590553	0.0438191	UP
Tceal9	0.589432	0.0250672	UP
Scx	0.588815	0.0320461	UP
Zbtb44	0.588778	0.0432248	UP
Mtrf1	0.588273	0.0247016	UP
Zbtb11os1	0.588017	0.0375225	UP
mt-Nd4	0.587299	0.0176662	UP
Haus1	0.585498	0.00122019	UP
Exosc9	0.585296	0.00596837	UP
Gm4841	-4.52591	0.000299093	DOWN
Gm12185	-3.34499	0.00103014	DOWN
BC023105	-2.96181	0.00413314	DOWN
F830016B08Rik	-2.60278	0.0132566	DOWN
Cd79a	-2.47163	6.59e-05	DOWN
Il2rb	-2.46909	1.84e-05	DOWN
Acsbg1	-2.31799	0.00176909	DOWN
Cd74	-2.27399	5.78e-07	DOWN
Dnase1l3	-2.25204	0.00365466	DOWN
H2-Ab1	-2.2219	1.42e-06	DOWN
Ighd	-2.19847	2.94e-05	DOWN
H2-Eb1	-2.15377	2.52e-06	DOWN
Fcmr	-2.07488	3.1e-05	DOWN
Gm12250	-2.06959	0.00171656	DOWN
Cd79b	-2.05927	6.14e-05	DOWN
Serpina1c	-2.0487	0.0211395	DOWN
Ciita	-2.04298	2.31e-05	DOWN
H2-Aa	-2.03766	1.85e-06	DOWN
Angptl4	-2.02557	0.00207323	DOWN
Alb	-2.01935	0.0149603	DOWN
Hpx	-1.99687	0.0146895	DOWN
Retnla	-1.97418	7.74e-05	DOWN
Serpina1b	-1.91495	0.017896	DOWN
Igkc	-1.89446	0.000228135	DOWN
2310015K22Rik	-1.83228	0.000292935	DOWN
H2-DMa	-1.6832	1.02e-06	DOWN
Serpina1d	-1.6612	0.0300456	DOWN
Slamf8	-1.6599	0.00357326	DOWN
H2-DMb1	-1.63205	4.75e-05	DOWN
Kap	-1.62791	0.0350686	DOWN
Rasgrp1	-1.5766	0.00803819	DOWN
Gbp10	-1.55234	0.0458039	DOWN
Ccl5	-1.51214	0.0157821	DOWN
Runx3	-1.49629	0.00121439	DOWN
Pck1	-1.49524	0.00832746	DOWN
Upk3b	-1.47526	0.0348315	DOWN
Tcf7	-1.47045	0.010451	DOWN
Igtp	-1.44695	6.42e-05	DOWN
Cxcl10	-1.42774	0.0071582	DOWN
Gm17753	-1.39015	0.0144203	DOWN
H2-Ob	-1.38295	0.0111755	DOWN
Acp5	-1.31647	0.0365475	DOWN
Gm16565	-1.2906	0.00539487	DOWN
Gm10134	-1.2894	0.00677683	DOWN
Arsi	-1.28556	0.00406645	DOWN
Chrna2	-1.27001	0.00321973	DOWN
Apoc1	-1.23509	0.0389695	DOWN
Gkn3	-1.23472	0.0223398	DOWN
Cd247	-1.22859	0.019354	DOWN
Myrfl	-1.22509	0.00790207	DOWN
Susd4	-1.21956	0.00305793	DOWN
Tagap	-1.21624	0.0307218	DOWN
Cx3cr1	-1.20831	4.43e-05	DOWN
Gm1673	-1.19942	0.0247689	DOWN
F2rl3	-1.19081	0.00353885	DOWN
Wdfy4	-1.17051	0.000109205	DOWN
Ucp3	-1.16219	0.00606615	DOWN
Gm12337	-1.16119	0.0131399	DOWN
Cib2	-1.14876	0.00158023	DOWN
Cyp4f18	-1.14787	0.0125652	DOWN
Trac	-1.14502	0.0170226	DOWN
Lrrn1	-1.1392	0.0304049	DOWN
Gm15429	-1.13558	0.0257621	DOWN
Cd52	-1.11435	0.00220207	DOWN
Dok3	-1.11215	0.0285935	DOWN
Ncf1	-1.09663	0.0014885	DOWN
Tmem82	-1.0872	0.00321111	DOWN
Rtn4r	-1.0859	0.00442276	DOWN
Ebi3	-1.08385	0.0141874	DOWN
Arhgap4	-1.07517	0.00309981	DOWN
Cd72	-1.06447	0.00962424	DOWN
Irf4	-1.0597	0.00742922	DOWN
Ighm	-1.03762	4.56e-06	DOWN
Crybb1	-1.03649	0.00746106	DOWN
Slc16a4	-1.03514	0.0470991	DOWN
Cbln1	-1.02744	0.0206024	DOWN
Btk	-1.0226	0.0341736	DOWN
Irgm2	-1.02227	0.00018473	DOWN
Ripk4	-1.02021	0.0251407	DOWN
Rarres1	-1.01574	0.0219864	DOWN
Siglece	-1.00875	0.0127722	DOWN
Sgsm1	-1.00553	0.0303856	DOWN
Spn	-1.00419	0.0131503	DOWN
Itgax	-1.00356	0.0266117	DOWN
Islr2	-1.00315	0.00292907	DOWN
Nlrc5	-0.998183	0.00469178	DOWN
Ppp1r1a	-0.995732	0.000668781	DOWN
Cdh23	-0.995138	0.00458181	DOWN
Nectin1	-0.99213	0.00307012	DOWN
Dbh	-0.990089	0.00065978	DOWN
Cenps	-0.983779	0.00535433	DOWN
Napsa	-0.982082	0.0358771	DOWN
Gm15931	-0.981743	0.0226459	DOWN
Gm6063	-0.979555	0.0271281	DOWN
Gale	-0.979143	0.0111666	DOWN
Slc13a3	-0.975613	0.0482237	DOWN
Fam222a	-0.972282	0.00210906	DOWN
Cxcl9	-0.965971	0.00435357	DOWN
Traf1	-0.958126	0.00390971	DOWN
Il16	-0.957429	2.1e-05	DOWN
Cryba4	-0.953025	6.75e-05	DOWN
Hdc	-0.945656	0.0164492	DOWN
Ptpn7	-0.945305	0.0479925	DOWN
Rac2	-0.939353	0.00207992	DOWN
Lypd2	-0.938238	0.01447	DOWN
A530095I07Rik	-0.937566	0.0477322	DOWN
Coro1a	-0.934759	2.97e-05	DOWN
Ada	-0.933929	0.0381779	DOWN
S1pr4	-0.924697	0.0185227	DOWN
Sec16b	-0.924531	0.0294022	DOWN
Gm9955	-0.924365	0.0344517	DOWN
Aldh3a1	-0.921233	0.0196293	DOWN
Aplnr	-0.919118	0.00103802	DOWN
Cracr2a	-0.918296	0.0257207	DOWN
Zbp1	-0.911783	0.0152678	DOWN
Gask1a	-0.911503	0.0409542	DOWN
Pdk4	-0.905567	0.0406894	DOWN
ENSMUSG00000121227	-0.89307	0.0110108	DOWN
Fam163b	-0.89093	0.0155125	DOWN
Timp4	-0.890307	0.000711331	DOWN
Lat2	-0.889814	0.00894619	DOWN
Sel1l3	-0.889485	0.0176026	DOWN
Tlr9	-0.886252	0.022465	DOWN
Nkain1	-0.885439	0.000114737	DOWN
Plk3	-0.880779	0.0197218	DOWN
Tap1	-0.878384	0.00193053	DOWN
Acot1	-0.87834	0.00479009	DOWN
Scn4b	-0.873435	0.000806192	DOWN
Osr1	-0.872903	0.0158756	DOWN
Tgtp2	-0.8719	0.00868561	DOWN
Afmid	-0.869735	0.00674163	DOWN
Apobec3	-0.869632	0.00150261	DOWN
Zfp692	-0.869169	0.00173678	DOWN
Sh3bp1	-0.866534	0.04512	DOWN
Themis2	-0.865061	7.82e-05	DOWN
Tgtp1	-0.864185	0.00616541	DOWN
Fgd2	-0.863542	0.0329243	DOWN
Ptpn6	-0.862137	0.000331204	DOWN
Phf11b	-0.860482	0.000713008	DOWN
Dock2	-0.850624	0.00353894	DOWN
Basp1	-0.850227	0.0168346	DOWN
Txnip	-0.849593	0.0338427	DOWN
Dcakd	-0.847648	4.58e-05	DOWN
Amigo3	-0.839269	0.00351171	DOWN
Cd37	-0.836016	0.000433554	DOWN
Ccl21a	-0.835484	0.000564503	DOWN
Cdyl2	-0.831391	0.0304488	DOWN
Apln	-0.828512	0.00146024	DOWN
Ccnf	-0.828212	0.0324586	DOWN
Gdf10	-0.827536	0.026467	DOWN
Rin3	-0.821822	0.000180626	DOWN
Tes	-0.820491	0.000570963	DOWN
Fscn1	-0.818847	5.77e-06	DOWN
Cldn5	-0.818579	0.000105306	DOWN
Adam11	-0.808349	4.09e-05	DOWN
Cd40	-0.807965	0.0204962	DOWN
Csf1r	-0.807422	1.26e-05	DOWN
Cd274	-0.798996	0.00140091	DOWN
Igsf1	-0.798159	9.81e-06	DOWN
Pkhd1l1	-0.792327	0.0384604	DOWN
Ly86	-0.792234	0.000624546	DOWN
Gm12224	-0.79069	0.0104542	DOWN
Vav1	-0.790252	0.00444954	DOWN
Cd4	-0.786429	0.0211846	DOWN
Lingo3	-0.78002	0.00119774	DOWN
ENSMUSG00000119955	-0.777315	0.0377208	DOWN
Cldn15	-0.776948	0.0226794	DOWN
Sbk2	-0.772673	0.00248012	DOWN
Abhd1	-0.76805	0.0171389	DOWN
Ssc5d	-0.767814	0.0239889	DOWN
Nos2	-0.766614	0.000215002	DOWN
Cyth4	-0.766491	0.000401713	DOWN
Cd180	-0.761618	0.0159911	DOWN
Pfkfb4	-0.760895	0.00365155	DOWN
Gal3st3	-0.759291	0.000651747	DOWN
Lrig3	-0.757613	0.0232491	DOWN
Moxd1	-0.756103	0.0145375	DOWN
Fanca	-0.755601	0.00976744	DOWN
Gm11756	-0.754909	0.0322251	DOWN
Cgref1	-0.751138	0.037492	DOWN
Ip6k3	-0.749762	3.01e-05	DOWN
Mdga1	-0.743464	0.000914661	DOWN
Gm28979	-0.742052	0.0395419	DOWN
Sfrp5	-0.740691	0.0330354	DOWN
Gm11423	-0.739984	0.0322362	DOWN
Pheta2	-0.738922	0.0276679	DOWN
Uckl1os	-0.73856	0.00962165	DOWN
Nckap1l	-0.737683	0.000335734	DOWN
Rps2-ps10	-0.735376	0.0271999	DOWN
Prag1	-0.73449	2.56e-05	DOWN
Cxcr4	-0.73412	0.000162486	DOWN
Ctu1	-0.732825	0.00766813	DOWN
Sla	-0.731543	0.00375205	DOWN
Irf8	-0.728175	0.00168902	DOWN
Hmgcs2	-0.727565	0.0234998	DOWN
Otulinl	-0.725274	0.00805842	DOWN
Irf5	-0.724836	0.000747308	DOWN
Col5a3	-0.724292	0.0148458	DOWN
Fam131a	-0.722175	3.05e-05	DOWN
Trp53i11	-0.719099	0.000247511	DOWN
Itgb7	-0.717981	0.0260194	DOWN
Tppp3	-0.71562	0.000392019	DOWN
Kcnk13	-0.714857	0.0455858	DOWN
Tspan11	-0.714108	0.0456921	DOWN
Igfbp5	-0.713231	6.14e-05	DOWN
Gm32113	-0.710822	0.00237186	DOWN
Tmem229b	-0.71067	0.00015571	DOWN
Lurap1l	-0.709999	0.00122546	DOWN
Slc45a3	-0.709597	0.0168748	DOWN
Arrdc2	-0.708119	0.0373301	DOWN
Reep6	-0.70617	0.0112451	DOWN
Kit	-0.706135	0.000346952	DOWN
Prss55	-0.705911	0.0496249	DOWN
Fmnl1	-0.705654	0.000777423	DOWN
Stat2	-0.705156	0.000837367	DOWN
Egf	-0.704442	0.00637842	DOWN
Nrxn2	-0.698917	0.00114259	DOWN
Sez6l2	-0.696693	0.0292485	DOWN
Thy1	-0.696505	0.00386792	DOWN
Kbtbd11	-0.692012	0.00735735	DOWN
Uba7	-0.691907	0.000170929	DOWN
D630045J12Rik	-0.685876	0.0162669	DOWN
Tmem25	-0.684293	0.000484099	DOWN
Tnfaip8l2	-0.681297	0.0290083	DOWN
Psmb8	-0.679694	0.000225311	DOWN
Clec4a3	-0.678611	0.00064095	DOWN
Ikzf1	-0.67836	0.00844457	DOWN
Pld4	-0.675929	0.00338847	DOWN
Clec12a	-0.675423	0.00140672	DOWN
Gm6644	-0.675399	0.0410319	DOWN
Hid1	-0.675156	0.00100807	DOWN
Mafb	-0.670813	0.000162198	DOWN
Def6	-0.669862	0.0120258	DOWN
Has3	-0.668321	0.010922	DOWN
Dolpp1	-0.666101	0.00630252	DOWN
Trim62	-0.66409	0.0449629	DOWN
Mcpt4	-0.661964	0.0327397	DOWN
Drd2	-0.660858	0.0293095	DOWN
P2rx7	-0.659541	0.000673993	DOWN
Trerf1	-0.659046	0.0223034	DOWN
Cd276	-0.659019	0.000270682	DOWN
H2-T10	-0.65683	0.0454412	DOWN
Nrros	-0.656711	0.00354362	DOWN
Cdk20	-0.65649	0.0110624	DOWN
Pik3ap1	-0.656474	0.0247469	DOWN
Auts2	-0.6542	0.00561735	DOWN
Impa2	-0.653876	0.0016567	DOWN
Slc1a1	-0.653581	0.00146389	DOWN
Adh1	-0.652069	0.0118467	DOWN
Acsm5	-0.651277	0.000271215	DOWN
Csrnp2	-0.650777	0.0431335	DOWN
Slc7a7	-0.649156	0.00702364	DOWN
Slc25a42	-0.647901	0.000886898	DOWN
Spc24	-0.645542	0.00275993	DOWN
Ano10	-0.644843	0.00348149	DOWN
Zmynd15	-0.644493	0.0312679	DOWN
Lpxn	-0.643359	0.0358349	DOWN
Itgb6	-0.643326	0.0255487	DOWN
Stat1	-0.640206	0.000193058	DOWN
P2rx6	-0.639257	0.00558869	DOWN
Zbtb45	-0.638883	0.00179816	DOWN
Capn15	-0.638795	0.0148482	DOWN
Ifi47	-0.638551	0.00998752	DOWN
Aqp1	-0.637943	0.000328186	DOWN
Nfkbie	-0.636819	0.0404128	DOWN
Crlf2	-0.634604	0.0200199	DOWN
Gbp2	-0.634467	0.00189624	DOWN
Gamt	-0.633591	0.00451197	DOWN
Hcls1	-0.632263	0.000597914	DOWN
Rassf2	-0.631569	0.000382736	DOWN
Hvcn1	-0.630361	0.0390367	DOWN
Itih4	-0.626208	0.0338623	DOWN
Slc26a6	-0.625128	0.00055518	DOWN
Il27ra	-0.619988	0.00766225	DOWN
Trmo	-0.616448	0.00671424	DOWN
Mycn	-0.616302	0.0127902	DOWN
Mcub	-0.615131	0.00408705	DOWN
Gm28438	-0.614801	0.0178534	DOWN
Nt5c1a	-0.610663	0.000565946	DOWN
Gm50419	-0.610127	0.0230034	DOWN
Dok4	-0.609198	0.000248439	DOWN
Slc22a1	-0.609055	0.0400209	DOWN
Sco2	-0.608397	0.0257358	DOWN
Tifab	-0.606995	0.0208208	DOWN
Arhgef19	-0.606976	1.98e-05	DOWN
Hps1	-0.60271	0.0347061	DOWN
Lrrc25	-0.602573	0.0393525	DOWN
Mpeg1	-0.601998	0.0254578	DOWN
Col15a1	-0.601891	0.00543317	DOWN
Chst7	-0.601787	0.0204104	DOWN
Trarg1	-0.600295	0.00630854	DOWN
Upf1	-0.600085	0.00595278	DOWN
Prex1	-0.599852	0.00144983	DOWN
Ampd2	-0.599565	0.000752257	DOWN
Cd14	-0.599359	0.00532745	DOWN
Fbln1	-0.595287	0.00622123	DOWN
Col4a1	-0.594614	0.0231934	DOWN
Mob3a	-0.594526	0.000341325	DOWN
Actb	-0.593945	6.09e-05	DOWN
Hsph1	-0.593663	0.00136512	DOWN
Ephb1	-0.59342	0.00174916	DOWN
Dlg5	-0.592722	0.00706605	DOWN
Acot2	-0.59159	0.000305408	DOWN
Mrgprh	-0.590544	0.0261763	DOWN
Ccdc157	-0.589922	0.00399423	DOWN
Cpt2	-0.589496	0.000135717	DOWN
Aqp7	-0.589473	0.0107998	DOWN
A730056A06Rik	-0.589362	0.0324199	DOWN
H2-K1	-0.589319	0.00230351	DOWN
Kcnk2	-0.588412	0.0450388	DOWN
Clec4a1	-0.588327	0.0105881	DOWN
Slc25a22	-0.588097	0.0319619	DOWN
Il10ra	-0.587526	0.0317425	DOWN
Hsp25-ps1	-0.587057	0.00507279	DOWN
Adora2a	-0.587004	0.00654085	DOWN
Cotl1	-0.58631	0.000319406	DOWN
Gm6444	-0.586022	0.0394238	DOWN
Stat5a	-0.585568	0.0017998	DOWN

## Sheet: 6J-DEG
	6J-Control Saline vs CSS saline
GENE	logFC	PValue	Differentiation
Tent5b	4.13509	0.000842024	UP
Lcn2	3.11565	3.5e-06	UP
Slc10a6	2.90847	0.00223001	UP
Syt12	2.86244	0.00226579	UP
Gm15743	2.84813	0.00232751	UP
Gypa	2.84375	0.00543941	UP
Cdo1	2.81293	0.00286767	UP
Klk1b26	2.7709	6.89e-05	UP
BC023105	2.76455	0.00767905	UP
ENSMUSG00000121069	2.65802	0.00243524	UP
Chil3	2.58015	0.00207195	UP
Nr4a3	2.57133	0.00219028	UP
Lrrc52	2.5711	0.00626169	UP
Clec1b	2.48244	5.48e-05	UP
Krt80	2.47268	0.0030563	UP
ENSMUSG00000119972	2.46919	0.000620829	UP
Clec4d	2.45308	0.0135989	UP
Apol11b	2.39009	0.0187556	UP
Epop	2.37788	0.00548342	UP
Nr4a1	2.36233	0.00963179	UP
Slc4a1	2.22844	0.0132048	UP
Fam107a	2.1964	0.00636443	UP
H2ac6	2.19544	0.00352257	UP
Gm12295	2.17564	0.000825723	UP
Fkbp5	2.17109	0.0023411	UP
Spock2	2.16692	0.00178395	UP
Ccn2	2.11794	0.000234786	UP
Mt2	2.11561	0.0170909	UP
Cdkn1a	2.1119	0.00300061	UP
Doc2b	2.11177	0.017737	UP
Gm35533	2.09376	0.00575378	UP
Gm10032	2.06214	0.0121373	UP
Zbtb16	1.98862	0.0129261	UP
Nrgn	1.92763	0.00221308	UP
Arrdc2	1.89922	0.0128091	UP
Irs2	1.89887	0.0074083	UP
Sult1a1	1.89458	0.000814909	UP
Snca	1.85272	0.0102178	UP
Shld1	1.8453	0.00338435	UP
Gm14964	1.8159	0.00260317	UP
Rnase10	1.77392	0.0183917	UP
Myh7	1.76109	0.000941592	UP
Neil2	1.74258	0.0272659	UP
Atoh8	1.7187	0.0151871	UP
Abra	1.69221	0.00371993	UP
Gprc5a	1.68707	0.0160196	UP
Serpina3n	1.68604	0.00393334	UP
Lad1	1.64429	0.00713524	UP
Cyp1a1	1.63251	0.000726727	UP
Mmp3	1.61562	0.000286361	UP
H4c9	1.60679	0.0147783	UP
Hmox1	1.60184	0.0189072	UP
Per1	1.59937	0.0175513	UP
Csrnp1	1.59037	0.0121351	UP
Dusp4	1.57739	0.00902097	UP
Ctsl	1.5742	0.00508777	UP
Ddit4	1.55591	0.0282849	UP
Ppbp	1.54253	0.0189163	UP
9030025P20Rik	1.53448	0.0226556	UP
Alas2	1.53053	0.00335928	UP
Lonrf3	1.52607	0.0265468	UP
Lrrc10b	1.51796	0.0108164	UP
Baiap2	1.51349	0.0122323	UP
Cnksr1	1.5106	0.00805451	UP
Gm27252	1.50776	0.00157289	UP
Eva1c	1.5068	0.00198053	UP
Sik1	1.50315	0.0233137	UP
Nnt	1.49735	0.000897955	UP
Arhgef37	1.48644	0.00686655	UP
Fah	1.47073	0.0046088	UP
Sgk1	1.4614	0.0197283	UP
Agfg2	1.45828	0.0068028	UP
Gm14703	1.44884	0.00104673	UP
Gm16439	1.44613	0.00785245	UP
Rasd1	1.44546	0.00558441	UP
Icam4	1.44004	0.00449503	UP
ENSMUSG00000120552	1.43871	0.0259312	UP
Syn2	1.43584	0.0173152	UP
Apod	1.39504	0.00221835	UP
Maff	1.36425	0.00392739	UP
Mt1	1.36422	0.0109277	UP
ENSMUSG00000120226	1.35704	0.00245684	UP
Etfbkmt	1.35609	0.00469263	UP
1110020A21Rik	1.34823	0.00250624	UP
Arid5a	1.34799	0.00661363	UP
Cebpd	1.34794	0.0244923	UP
6230400D17Rik	1.34264	0.00305979	UP
Map3k6	1.33451	0.0122435	UP
Bcl2l1	1.33293	0.00929829	UP
1700101I11Rik	1.33264	0.00699988	UP
Gm16573	1.32568	0.0068151	UP
Cirbp	1.32493	0.00363735	UP
Itga2b	1.31981	0.00591528	UP
Per2	1.29843	0.0261107	UP
Gata2	1.28825	0.00730343	UP
Chil1	1.28745	0.0148649	UP
Bnip3	1.28052	0.00415215	UP
Taf1d	1.27853	0.0186827	UP
Coch	1.26459	0.028136	UP
Snhg1	1.24883	0.0130834	UP
2310030G06Rik	1.24615	0.0083577	UP
Sphk1	1.24376	0.0424554	UP
Fmo2	1.24287	0.00540874	UP
2810403D21Rik	1.23597	0.00779877	UP
Gm11730	1.23527	0.0485568	UP
Cry2	1.23205	0.015589	UP
Trp53inp1	1.22781	0.0163021	UP
Ifrd1	1.22617	0.0131935	UP
Tfdp2	1.21833	0.00516206	UP
Gbp6	1.21643	0.0173014	UP
Tent5c	1.21349	0.0119712	UP
Gm31520	1.21157	0.0113552	UP
Mir133a-1hg	1.21046	0.00711694	UP
Hbb-bt	1.20289	0.0286229	UP
Gabarapl1	1.20231	0.011375	UP
Gm45494	1.19657	0.0010498	UP
St8sia1	1.19254	0.0225427	UP
Atf3	1.19221	0.018245	UP
Rbm3-ps	1.18753	0.00335158	UP
9330179D12Rik	1.18692	0.0121583	UP
Fam83g	1.17857	0.0148913	UP
Sox17	1.1705	0.00491996	UP
Inmt	1.16467	0.0136021	UP
Ccrl2	1.1611	0.00896697	UP
ENSMUSG00000120878	1.15978	0.0489368	UP
A930012O16Rik	1.1587	0.0129069	UP
Gm15328	1.15826	0.00317528	UP
Gm42047	1.14706	0.033154	UP
Gm13414	1.14414	0.0324032	UP
Rbm3	1.14039	0.00043582	UP
Loxl4	1.13465	0.0407066	UP
Mir22hg	1.13299	0.00730958	UP
Mylip	1.13272	0.0191623	UP
Gm30025	1.12024	0.00268571	UP
Glul	1.118	0.0221452	UP
H1f2	1.11473	0.00139289	UP
Gpr137c	1.10588	0.0297867	UP
Gm13594	1.10484	0.0201015	UP
Lox	1.10474	0.0262239	UP
Atg13	1.09769	0.00382927	UP
Scx	1.09743	0.00324167	UP
Hey1	1.09576	0.0107131	UP
Gpnmb	1.09486	0.0219199	UP
Peg10	1.08928	0.0113747	UP
Nppa	1.08859	0.0100855	UP
Teddm2	1.08299	0.0273064	UP
Fgfr3	1.08143	0.0287189	UP
Nfkbia	1.07495	0.0215721	UP
Tcf23	1.07424	0.0128345	UP
Retnlg	1.0729	0.00828192	UP
Fstl4	1.07096	0.00191929	UP
Gm32849	1.06729	0.00246121	UP
ENSMUSG00000120961	1.0593	0.00158416	UP
Gm12996	1.05301	0.0274436	UP
Gm44986	1.04816	0.0128044	UP
Tmem88b	1.0441	0.0453681	UP
Gm5112	1.04389	0.00500485	UP
Gm40457	1.03994	0.0149843	UP
Apoo-ps	1.03837	0.000571512	UP
Gnmt	1.03561	0.0247702	UP
Rtn4rl2	1.03459	0.00609729	UP
S100a8	1.03272	0.0438821	UP
Glns-ps1	1.03241	0.038091	UP
Gins1	1.03102	0.0364712	UP
Abhd15	1.02777	0.0384675	UP
4833419F23Rik	1.02625	0.0269136	UP
Clec18a	1.01862	0.0208691	UP
Lrrc70	1.01836	0.016129	UP
Plb1	1.01433	0.00921906	UP
Hsbp1l1	1.01375	0.0216759	UP
Gm36298	1.0134	0.0325627	UP
Depp1	1.01246	0.0490156	UP
Sqstm1	1.0076	0.0161434	UP
A530013C23Rik	1.00614	0.0332082	UP
Chaserr	1.0055	0.00919228	UP
Pnrc1	1.0053	0.00940599	UP
A930002C04Rik	1.0002	0.00577025	UP
Runx2	0.998957	0.0263868	UP
Hba-a1	0.993442	0.019898	UP
ENSMUSG00000120276	0.992567	0.00983303	UP
Hbb-bs	0.992214	0.0218682	UP
Scube3	0.991599	0.0352362	UP
Gm20632	0.984114	0.0162738	UP
Ctla2a	0.98129	0.000738678	UP
Gm15651	0.981177	0.0225655	UP
Nmral1	0.981048	0.0432875	UP
Ddn	0.9768	0.0291795	UP
Sost	0.975939	0.0400183	UP
Zfas1	0.974657	0.0417649	UP
Dcxr	0.973087	0.00194611	UP
Arhgdig	0.96727	0.0230996	UP
Cdpf1	0.966753	0.0231945	UP
Spata24	0.965808	0.0261639	UP
0610038B21Rik	0.96459	0.0207523	UP
Uqcrh-ps2	0.963961	0.0227503	UP
S100a9	0.96384	0.0435239	UP
Chka	0.962587	0.0214105	UP
Cd24a	0.960779	0.00282762	UP
ENSMUSG00000120873	0.959739	0.0244932	UP
Gm29346	0.958885	0.0248768	UP
Cblb	0.956698	0.0251883	UP
Herpud1	0.956658	0.0309541	UP
Reno1	0.954663	0.0198826	UP
Klf15	0.95266	0.012369	UP
Myom2	0.949447	0.0011283	UP
ENSMUSG00000119990	0.948586	0.0432927	UP
Nudt22	0.947506	0.008222	UP
Atf4	0.946714	0.0339787	UP
Sypl2	0.946351	0.0305759	UP
Gm12966	0.940528	0.0324347	UP
AI839979	0.937404	0.0120889	UP
Map3k15	0.936156	0.01154	UP
Phpt1	0.930221	0.0201643	UP
Cyp2d22	0.929505	0.00856308	UP
Neat1	0.929493	0.0181573	UP
Gm15787	0.927213	0.0112375	UP
Rpl30-ps1	0.92487	0.00474604	UP
Gm48583	0.921312	0.00536132	UP
Ino80dos	0.920146	0.0293776	UP
ENSMUSG00000120279	0.913883	0.00251429	UP
ENSMUSG00000121198	0.91289	0.0172286	UP
Chchd2-ps	0.911184	0.0497483	UP
Fbxl3	0.909767	0.0163042	UP
Gm16332	0.909339	0.0338882	UP
Hand2os1	0.904005	0.00520583	UP
Rpl9-ps7	0.902912	0.00274016	UP
Eif4ebp1	0.902423	0.00874009	UP
Ptgds	0.899928	0.00747439	UP
Trnp1	0.89908	0.031307	UP
Retreg1	0.895746	0.0136383	UP
Trafd1	0.894847	0.0327306	UP
Gm2011	0.893365	0.0272072	UP
Gm8942	0.891749	0.00107906	UP
Bbs10	0.889999	0.0177313	UP
Igfbp3	0.88822	0.00620198	UP
ENSMUSG00000120084	0.887853	0.0241792	UP
1110046J04Rik	0.887561	0.0100939	UP
Gpx3	0.886681	0.00725519	UP
1700088E04Rik	0.886603	0.00454085	UP
Paxx	0.885594	0.0136545	UP
Tbc1d15	0.88441	0.0192682	UP
Tdrkh	0.884229	0.000816684	UP
Gm30262	0.882388	0.00850733	UP
Max	0.880188	0.0102882	UP
Gm11423	0.878109	0.0316327	UP
Pi4k2a	0.877914	0.0286429	UP
Smim4	0.87615	0.0018499	UP
Npy1r	0.874334	0.00973698	UP
2810001A02Rik	0.874219	0.0291353	UP
Rps4x-ps	0.871587	0.00205552	UP
Srxn1	0.870957	0.0244589	UP
Gm16378	0.867193	0.00180607	UP
Klf4	0.866143	0.0194949	UP
Psmd4	0.86478	0.00240073	UP
Isg20	0.863111	0.0293883	UP
Rnf113a2	0.862573	0.00274273	UP
Chd6	0.862112	0.0439945	UP
Gm13453	0.86159	0.0322968	UP
Gm11734	0.860083	0.0221915	UP
Ppp1r12c	0.859549	0.00158315	UP
Slc25a27	0.85533	0.0288493	UP
Pcp4l1	0.85251	0.000920451	UP
Car11	0.850035	0.00183563	UP
Ddx20	0.848096	0.00560449	UP
Thbs2	0.847822	0.0135366	UP
Snrnp48	0.845829	0.011623	UP
Bclaf1	0.845629	0.0432768	UP
Rorc	0.844577	0.022264	UP
Gm10658	0.843693	0.0491927	UP
Itprip	0.841882	0.0367823	UP
Gm10240	0.839425	0.0128877	UP
Ptpru	0.836333	0.00599945	UP
Dtx1	0.83391	0.0362143	UP
Rgcc	0.833335	0.025011	UP
Cp	0.832423	0.00270088	UP
Etv5	0.829241	0.00407532	UP
Akap8l	0.82334	0.00550891	UP
Pla2g12a	0.822181	0.000908256	UP
Dhh	0.818313	0.0358079	UP
Tnip3	0.816339	0.00335591	UP
Atp5l2-ps	0.815603	0.0101243	UP
ENSMUSG00000120022	0.814218	0.013301	UP
Ttyh1	0.811617	0.0262469	UP
Nudt16	0.810759	0.00451636	UP
Cir1	0.808897	0.0355846	UP
Gm10156	0.807841	0.0345311	UP
Gsta3	0.806028	0.0383072	UP
Usp54	0.805659	0.0307832	UP
Haus1	0.802788	0.000218204	UP
1700028E10Rik	0.795168	0.0353516	UP
Gclm	0.794838	0.03932	UP
Smad6	0.794201	0.0315149	UP
1810044D09Rik	0.792773	0.00980723	UP
Gm9761	0.792022	0.00457807	UP
Ngdn	0.79139	0.01235	UP
Gm11837	0.791245	0.00287447	UP
Ggnbp2	0.789922	0.0156046	UP
Ifi205	0.787899	0.0347349	UP
1700037C18Rik	0.786893	0.0134949	UP
Lrg1	0.786455	0.00320637	UP
Vps37b	0.786049	0.00363566	UP
Tmem144	0.785165	0.0305746	UP
ENSMUSG00000120718	0.783567	0.0245685	UP
Slc43a1	0.779905	0.00703662	UP
Srsf5	0.776273	0.0387958	UP
Pdlim3	0.776043	0.00334616	UP
Rps13-ps1	0.775283	0.0034561	UP
Hsf4	0.774257	0.00795452	UP
Rps13-ps2	0.773423	0.00361382	UP
Tmem200b	0.771589	0.0429796	UP
Zfp934	0.770754	0.0336195	UP
Tmem71	0.770327	0.0171386	UP
Ttc12	0.769017	0.00391745	UP
Amd2	0.768964	0.0344834	UP
Cox6b2	0.766386	0.0229135	UP
Grin2c	0.763666	0.0440473	UP
Nmrk2	0.762851	0.045463	UP
Poln	0.76197	0.0129986	UP
Dnttip2	0.761461	0.00555686	UP
Ankrd45	0.760621	0.00223513	UP
Ddx27	0.759889	0.0182454	UP
Elmo3	0.759659	0.039655	UP
Otulin	0.757725	0.00570144	UP
Ephx1	0.756428	0.000346713	UP
Mknk2	0.755181	0.0308771	UP
Sbds	0.754492	0.0182128	UP
Gcnt2	0.751155	0.0168967	UP
Xpa	0.750141	0.0285143	UP
Rasgef1a	0.749696	0.0221283	UP
Gm9575	0.749667	0.0165877	UP
Wdpcp	0.748321	0.000366433	UP
Ankrd54	0.748246	0.00905869	UP
Cdc42ep4	0.746707	0.0121235	UP
Gm15737	0.745444	0.0292053	UP
Ldhb-ps	0.74514	0.00473938	UP
Cyp1b1	0.744956	0.025387	UP
Gm5884	0.744042	0.0139855	UP
Amn1	0.742297	0.00961962	UP
Aldob	0.740827	0.0104132	UP
Art3	0.738713	0.000173057	UP
Itgb3	0.737647	0.0223396	UP
1700007L15Rik	0.736739	0.0388535	UP
Cnksr3	0.736489	0.0101228	UP
Hdnr	0.73644	0.00584509	UP
Gpatch3	0.735396	0.0043039	UP
Ctnnal1	0.734968	0.0297759	UP
Gm10036	0.732648	0.00530569	UP
Tsacc	0.732253	0.049859	UP
Yjefn3	0.731751	0.00753598	UP
Uchl5	0.731445	0.00216992	UP
Pmm1	0.730772	0.0109555	UP
Gm6365	0.728276	0.0379711	UP
Fam229b	0.726194	0.0132271	UP
Cfap61	0.7251	0.0182732	UP
Sgms1	0.724964	0.0336195	UP
ENSMUSG00000121059	0.723481	0.0264342	UP
Gm9826	0.72057	0.0284536	UP
Gnb3	0.720228	0.0327411	UP
St7l	0.71964	0.00467404	UP
Polg2	0.718063	0.0174127	UP
Pir	0.717209	0.00790585	UP
Zmym5	0.716911	0.0340675	UP
H19	0.71628	0.00475198	UP
Atosa	0.715807	0.0240588	UP
Gm7808	0.713704	0.0482517	UP
2810001G20Rik	0.71356	0.0136437	UP
Gm6155	0.711916	0.0176478	UP
Fbxo31	0.710484	0.0296688	UP
Lrrc10	0.706027	0.013575	UP
Zfp593	0.705288	0.038707	UP
Pim3	0.704781	0.0332939	UP
Trim54	0.704216	0.0017858	UP
Mbd1	0.703793	0.0406876	UP
Serinc3	0.70358	0.00822526	UP
Rnf19b	0.701817	0.0480657	UP
Rpp25	0.701063	0.0128366	UP
Tspyl2	0.698068	0.00323526	UP
Suv39h1	0.697205	0.0306466	UP
Harbi1	0.696877	0.015901	UP
Rab3b	0.694709	0.0378816	UP
Syf2	0.69406	0.00466415	UP
Amy1	0.694027	0.00164657	UP
Dpyd	0.693773	0.000448963	UP
Cox7c-ps1	0.691936	0.00488434	UP
Misp3	0.688236	0.0148633	UP
Ndufs5-ps	0.687769	0.020381	UP
Eif2b3	0.687198	0.00379479	UP
Gm6900	0.686734	0.0304733	UP
Trappc14	0.685979	0.0241282	UP
H4c8	0.685403	0.00754338	UP
Gm6477	0.685016	0.0374307	UP
Abat	0.683284	0.00538194	UP
Miip	0.683039	0.0421534	UP
Nub1	0.679667	0.0239592	UP
Nufip1	0.678941	0.0144806	UP
Prodh	0.678288	0.0346993	UP
A730020M07Rik	0.677101	0.00672581	UP
Gm7367	0.676246	0.0264745	UP
Rasef	0.673413	0.0445817	UP
Gm6665	0.672303	0.00228465	UP
Tmbim1	0.672299	0.00322985	UP
Rpl22l1	0.671532	0.000364516	UP
Pth1r	0.671069	0.0114033	UP
Btg3	0.670398	0.00361362	UP
Dnajb9	0.667977	0.0294385	UP
Ttc1	0.667823	0.00477187	UP
Cideb	0.667431	0.00705008	UP
Sirt1	0.665885	0.0173818	UP
Tlr4	0.664486	0.0299417	UP
ENSMUSG00000120381	0.664195	0.0186991	UP
Slc3a2	0.664047	0.0361344	UP
Sik3	0.663737	0.00374878	UP
Ccdc136	0.663152	0.0448914	UP
Ppil6	0.662821	0.0341882	UP
Uqcrh-ps1	0.661358	0.0094003	UP
Rrp12	0.660772	0.0254817	UP
Twf2	0.660559	0.033709	UP
Xdh	0.658116	0.0374882	UP
2410002F23Rik	0.657365	0.0307746	UP
Fstl3	0.656095	0.0278241	UP
Gas2l3	0.655818	0.0287405	UP
Atcayos	0.654571	0.0011299	UP
Kat8	0.654197	0.00765346	UP
Cdc123	0.652944	0.00140964	UP
Ranbp9	0.650864	0.0215707	UP
Rbm48	0.650206	0.0327914	UP
Mrpl48-ps	0.649539	0.00167461	UP
Hecw2	0.649202	0.0325771	UP
Efhd2	0.648652	0.00528086	UP
Gm14292	0.647927	0.0305917	UP
Eapp	0.647663	0.0349814	UP
Iqcb1	0.647433	0.0134784	UP
Timp3	0.64723	0.0463531	UP
Limd1	0.647204	0.020967	UP
Camk2n1	0.646849	0.00540706	UP
Mgst1	0.642801	0.00306985	UP
Gm9118	0.642738	0.0215326	UP
Clk4	0.64213	0.0108688	UP
Slc2a1	0.641372	0.0341108	UP
Idh2	0.64123	0.00872542	UP
Gstm2	0.64062	0.000397674	UP
Slc43a3	0.634909	0.0161635	UP
Ppm1e	0.634199	0.00100886	UP
Tprn	0.63375	0.0456214	UP
Dclre1b	0.633411	0.0199648	UP
Nfkbib	0.633203	0.0153535	UP
Clasrp	0.633122	0.037623	UP
Epn3	0.632167	0.0413643	UP
Smim36	0.63184	0.00023638	UP
Mcm8	0.631724	0.0264622	UP
2310015A10Rik	0.630714	0.000579092	UP
Gm31332	0.630303	0.0375478	UP
Gm46379	0.629482	0.048568	UP
Gm13408	0.628917	0.029198	UP
Gm12263	0.627583	0.00657903	UP
Ddx24	0.627393	0.00502105	UP
Gtdc1	0.62505	0.00716744	UP
Gm29170	0.624609	0.00746706	UP
Slc25a28	0.624443	0.0138065	UP
Cenpp	0.624263	0.0099573	UP
Tmtc1	0.624158	0.0307151	UP
Atpif1	0.623861	0.00070553	UP
Pdcd5	0.623262	0.000978255	UP
Bbs2	0.622071	0.00524564	UP
Ift57	0.622043	0.0114947	UP
Rab4a	0.620556	0.000884789	UP
Tbce	0.620074	0.00239189	UP
Pdcd5-ps	0.619286	0.0040419	UP
Ddrgk1	0.618593	0.00251396	UP
Psmc1	0.618461	0.00362589	UP
E130119H09Rik	0.618409	0.0393675	UP
R74862	0.617205	0.0331683	UP
Cyp27a1	0.616272	0.038919	UP
Gm21926	0.614268	0.00264144	UP
Cacnb1	0.614173	0.0210778	UP
2010001A14Rik	0.613699	0.0112384	UP
Lmod2	0.613094	0.0360004	UP
Mrpl33	0.612993	9.42e-05	UP
Map7	0.612867	0.00619512	UP
Gnl3	0.612562	0.0320817	UP
Hint3	0.612492	0.00054578	UP
2410022M11Rik	0.612302	0.0366456	UP
Gm15816	0.61192	0.028285	UP
Sfxn4	0.611909	0.00867805	UP
Smad9	0.611073	0.029151	UP
Snta1	0.609105	0.00857274	UP
Cetn3	0.608935	0.0132418	UP
Zfp938	0.608864	0.00382925	UP
Ccdc59	0.608776	0.0193245	UP
Noct	0.607286	0.0270531	UP
Eif1a	0.606935	0.0388505	UP
Ninj1	0.605498	0.00986484	UP
Gfod1	0.60456	0.0451351	UP
Dusp18	0.604179	0.0203648	UP
Ccdc68	0.601837	0.0294698	UP
Aspscr1	0.601163	0.0130378	UP
Tmem100	0.600744	0.006443	UP
Arih2	0.600668	0.00572339	UP
Myot	0.600503	0.0231214	UP
Ezh1	0.599814	0.0108423	UP
Bpgm	0.599407	0.0282243	UP
Itfg2	0.598526	0.0235025	UP
Selenbp1	0.597364	0.00928527	UP
Tdp2	0.597098	0.000868627	UP
Rad9b	0.595805	0.0215539	UP
Dhrs11	0.595516	0.000494006	UP
Gemin2	0.595355	0.011144	UP
N6amt1	0.594369	0.0103944	UP
Tsr3	0.59389	0.0489931	UP
Zpr1	0.592901	0.0366171	UP
Utp11	0.592758	0.00181877	UP
Pbld2	0.5911	0.0231716	UP
Gm49602	0.590511	0.00928955	UP
Odr4	0.589535	0.0277025	UP
1700030K09Rik	0.588615	0.00581404	UP
Dnajc7	0.588345	0.00567054	UP
Catsper2	0.586165	0.0385074	UP
Atp5k-ps2	0.585672	0.0187675	UP
Gm11613	0.585672	0.0159759	UP
Nuf2	-2.98079	0.000370224	DOWN
Cdca8	-2.54455	0.00193526	DOWN
Cers1	-2.28679	0.00148887	DOWN
Cit	-2.23322	0.00627151	DOWN
Arsi	-2.20421	0.00124403	DOWN
Npy4r	-2.09879	0.00100104	DOWN
Slamf7	-2.07374	0.000225561	DOWN
Slc13a3	-1.98313	0.00699413	DOWN
Adcy2	-1.98091	0.00337358	DOWN
Diras2	-1.97459	0.000497551	DOWN
Retnla	-1.96197	0.000599782	DOWN
H2-Ab1	-1.91859	1.63e-06	DOWN
Top2a	-1.90365	0.0041298	DOWN
Sec14l2	-1.90073	0.00745424	DOWN
Aplnr	-1.88353	0.0134439	DOWN
H2-Aa	-1.85015	2.75e-06	DOWN
Knstrn	-1.84298	0.00114631	DOWN
H2-Eb1	-1.8301	1.68e-05	DOWN
Slamf8	-1.80816	0.00396746	DOWN
Fgd2	-1.79631	0.000524619	DOWN
Pzp	-1.77585	0.0233323	DOWN
Gm49883	-1.7687	0.00455105	DOWN
Cd74	-1.76269	9.42e-07	DOWN
Lst1	-1.73782	0.00254874	DOWN
Ect2	-1.71024	0.00130406	DOWN
Iqgap3	-1.70464	0.000731436	DOWN
Akap5	-1.70138	0.0127557	DOWN
Cdk1	-1.67888	0.0197605	DOWN
Prc1	-1.64869	0.00600314	DOWN
Gm28979	-1.63932	0.00265824	DOWN
Kif23	-1.62943	0.0098886	DOWN
Mest	-1.62034	0.000439443	DOWN
Apln	-1.58024	0.00468504	DOWN
Lrrn1	-1.57527	0.0211123	DOWN
Cd79b	-1.56358	0.00630052	DOWN
Mmp12	-1.5612	0.00248069	DOWN
Cd79a	-1.54791	0.00310668	DOWN
Col3a1	-1.53629	0.0338899	DOWN
Papln	-1.51356	0.000435091	DOWN
Fat2	-1.50997	0.0464748	DOWN
Brip1	-1.50776	0.000295901	DOWN
Kit	-1.50671	0.000702161	DOWN
Gm15931	-1.49755	0.00639187	DOWN
Tpx2	-1.49134	0.00265446	DOWN
Gm10080	-1.48838	0.0190791	DOWN
Ccnf	-1.48807	0.0152572	DOWN
Gm45203	-1.46878	0.000751846	DOWN
Nrep	-1.46499	0.00194039	DOWN
Gvin1	-1.4451	0.00541653	DOWN
Cxcl9	-1.43337	0.000211922	DOWN
Gm10687	-1.41724	0.000150305	DOWN
Tafa3	-1.40433	0.0106907	DOWN
Lrrc55	-1.39487	0.00557424	DOWN
Tifab	-1.39094	0.00221652	DOWN
Ccnb2	-1.38878	0.0287451	DOWN
Ces2e	-1.37999	0.00294999	DOWN
Prokr1	-1.37407	0.0394448	DOWN
Gm4804	-1.36973	0.0293241	DOWN
Halr1	-1.36759	0.0274836	DOWN
Mmp13	-1.36348	0.020873	DOWN
ENSMUSG00000121179	-1.36027	0.00389501	DOWN
Itgax	-1.35529	0.00269197	DOWN
Zfp820	-1.34551	0.0266139	DOWN
Pclaf	-1.34495	0.0233501	DOWN
Snx20	-1.32965	0.0267152	DOWN
Has3	-1.32793	0.0282996	DOWN
Cx3cr1	-1.32386	0.0263364	DOWN
Ighd	-1.32176	0.00953388	DOWN
Ccr5	-1.31804	0.0152007	DOWN
Kif20a	-1.30741	0.00260567	DOWN
Fxyd2	-1.30719	0.0150786	DOWN
F2rl3	-1.30233	0.0273056	DOWN
Racgap1	-1.29471	0.000734899	DOWN
Nhs	-1.29393	0.00670863	DOWN
Cxcr4	-1.28602	0.00052393	DOWN
Ebi3	-1.28378	0.0260953	DOWN
Col20a1	-1.27442	0.0165385	DOWN
2310015D24Rik	-1.27151	0.0287826	DOWN
Sez6l2	-1.26647	0.00239434	DOWN
Gm32113	-1.26604	0.000892843	DOWN
Srms	-1.26336	0.0131952	DOWN
Scimp	-1.25023	0.0227601	DOWN
Gm12319	-1.24963	0.00428868	DOWN
Cd180	-1.24708	0.0147891	DOWN
Gm4524	-1.24109	0.005049	DOWN
Vash1	-1.23641	0.000204038	DOWN
Fscn1	-1.23447	0.00156044	DOWN
Chek2	-1.23187	0.00176966	DOWN
H2-DMa	-1.2279	0.00119481	DOWN
Lrrc25	-1.22436	0.00416777	DOWN
Gdf11	-1.22272	0.00464767	DOWN
4930555A03Rik	-1.22258	0.0245862	DOWN
Gm32688	-1.21916	0.0302357	DOWN
E2f1	-1.21331	0.0139344	DOWN
Scn3b	-1.21059	0.00722013	DOWN
Wnt10b	-1.20844	0.0231664	DOWN
Ccna2	-1.20486	0.00811944	DOWN
Itih5	-1.20236	0.00108949	DOWN
Col15a1	-1.1956	0.0434815	DOWN
Myrfl	-1.19503	0.00937431	DOWN
Adamts14	-1.19424	0.0189065	DOWN
Apol10b	-1.18587	0.00328356	DOWN
Pcdh12	-1.18185	0.0109846	DOWN
Col6a3	-1.18127	0.012723	DOWN
Entpd4b	-1.1811	0.0174474	DOWN
D430019H16Rik	-1.17941	0.013194	DOWN
Gm13217	-1.17842	0.0344985	DOWN
Map9	-1.17779	0.00421559	DOWN
H2-DMb1	-1.17652	0.00721287	DOWN
Shisal1	-1.17517	0.0177413	DOWN
6430562O15Rik	-1.1705	0.00499606	DOWN
Utp14b	-1.16982	0.0275591	DOWN
Neurl3	-1.16955	0.00678045	DOWN
Slfn9	-1.16539	0.0439207	DOWN
Arntl2	-1.15826	0.0144083	DOWN
Pacsin1	-1.15166	0.0166065	DOWN
Gm7665	-1.14951	0.0311109	DOWN
Lair1	-1.1479	0.00414328	DOWN
Batf	-1.14617	0.014763	DOWN
Trim36	-1.14403	0.000122313	DOWN
Gm15663	-1.14184	0.0234519	DOWN
Zmynd15	-1.14179	0.0176745	DOWN
Pxdn	-1.13481	0.00777518	DOWN
Ms4a1	-1.13422	0.0095394	DOWN
Sash3	-1.13132	0.00719553	DOWN
Ccl21a	-1.12698	0.00102599	DOWN
Igkc	-1.1258	0.0236044	DOWN
Wdfy4	-1.12451	0.000761678	DOWN
Prdm1	-1.12286	0.0174449	DOWN
Nav3	-1.12019	0.00951033	DOWN
Moxd1	-1.11874	0.00497837	DOWN
Kif11	-1.11542	0.0409555	DOWN
Clec12a	-1.11457	0.0116594	DOWN
Tagap	-1.10842	0.0214983	DOWN
Hmcn2	-1.10762	0.0207383	DOWN
Cd247	-1.10617	0.0177501	DOWN
Ighm	-1.1036	0.00515164	DOWN
Pik3cg	-1.10299	0.000598988	DOWN
Robo2	-1.10073	0.0110416	DOWN
Ccr2	-1.09958	0.0198234	DOWN
Uckl1os	-1.09324	0.00248538	DOWN
Helt	-1.09256	0.00135178	DOWN
Gm16046	-1.08726	0.00701102	DOWN
Tlr1	-1.0793	0.0434665	DOWN
Cep72	-1.07688	0.0316718	DOWN
Tnfaip8l2	-1.07311	0.00663211	DOWN
Col5a2	-1.06289	0.0149724	DOWN
Smc2	-1.0598	0.0106993	DOWN
Aif1	-1.05975	0.00406715	DOWN
Mdga1	-1.05566	0.00103547	DOWN
Epor	-1.05071	0.00644787	DOWN
Pkhd1l1	-1.04693	0.0160924	DOWN
Il27ra	-1.04214	0.0237632	DOWN
Dbh	-1.04177	0.0241936	DOWN
Gm15408	-1.03675	0.0317891	DOWN
Fcrls	-1.03398	0.0186032	DOWN
Tet1	-1.03067	0.0126236	DOWN
2610203C22Rik	-1.02741	0.00935218	DOWN
Bcl6b	-1.02609	0.01335	DOWN
Pcdh17	-1.02169	0.00368045	DOWN
Cracr2a	-1.02031	0.0476004	DOWN
Scube1	-1.01833	0.0205049	DOWN
Il1rl1	-1.01239	0.0226624	DOWN
Tmem229b	-1.01159	0.00557099	DOWN
Themis2	-1.01136	0.0132603	DOWN
Gm16534	-1.00952	0.020385	DOWN
Slc9a3	-1.00788	0.0232488	DOWN
Gm4482	-1.00437	0.00933628	DOWN
Gbp4	-1.00436	0.0233167	DOWN
Zfp786	-1.00374	0.0170991	DOWN
Rassf2	-1.00251	0.00169646	DOWN
Col6a2	-0.999576	0.0468179	DOWN
Zim1	-0.999525	0.0211102	DOWN
Cd72	-0.999079	0.0448488	DOWN
Afap1l2	-0.99885	0.0241163	DOWN
Col5a1	-0.998426	0.0352515	DOWN
Tlr9	-0.99712	0.0241792	DOWN
Kbtbd8	-0.997102	0.00885659	DOWN
Il16	-0.994619	0.0298076	DOWN
Slamf9	-0.994059	0.00393631	DOWN
Skp2	-0.991841	0.0336927	DOWN
Zfp429	-0.990543	0.0395837	DOWN
Tubb3	-0.989531	0.0197154	DOWN
Casq1	-0.988961	0.00824356	DOWN
Fam81a	-0.987866	9.57e-05	DOWN
Rrm2	-0.98766	0.00172678	DOWN
Chrna2	-0.984945	0.0311854	DOWN
Trp53i11	-0.982611	0.00518448	DOWN
Kcnk2	-0.981742	0.0101243	DOWN
P2ry6	-0.980038	0.000875435	DOWN
Pld4	-0.978944	0.000918037	DOWN
Nrarp	-0.976324	0.000296405	DOWN
ENSMUSG00000120187	-0.976229	0.0346038	DOWN
Nfkbie	-0.975464	0.0238816	DOWN
Batf2	-0.973788	0.0293453	DOWN
Cyth4	-0.971999	0.0221818	DOWN
Pigz	-0.971212	0.0210319	DOWN
Slc14a1	-0.970812	0.0380452	DOWN
Fbn1	-0.969872	0.011101	DOWN
Nos2	-0.968448	0.00601286	DOWN
Neurl1b	-0.967171	0.0301742	DOWN
Pcdhb11	-0.966663	0.00995139	DOWN
Igsf10	-0.963664	0.0493461	DOWN
Ptn	-0.960236	0.0226764	DOWN
A330009N23Rik	-0.958842	0.0197651	DOWN
Megf10	-0.958127	0.0212796	DOWN
Fyb	-0.956451	0.00496712	DOWN
Inka1	-0.954156	0.00543953	DOWN
Sytl2	-0.945209	0.020535	DOWN
ENSMUSG00000120390	-0.939587	0.0133374	DOWN
Col4a1	-0.93913	0.00333561	DOWN
Capn5	-0.936561	0.00521975	DOWN
Hvcn1	-0.934563	0.013896	DOWN
Lama3	-0.932947	0.0109926	DOWN
Lgi1	-0.932607	0.00579606	DOWN
Mrgprh	-0.9302	0.014033	DOWN
Pi16	-0.926576	0.0272031	DOWN
Stk32c	-0.926264	0.0410594	DOWN
Igsf1	-0.924074	0.000130693	DOWN
Gmip	-0.919165	0.0047673	DOWN
Gm49759	-0.919007	0.0414119	DOWN
Col12a1	-0.913365	0.0225417	DOWN
Hmga2-ps1	-0.912695	0.0122961	DOWN
H2-Ob	-0.910612	0.0255681	DOWN
Sox10	-0.908321	0.0124278	DOWN
Lypd8l	-0.903178	0.00838596	DOWN
Scn4b	-0.900611	0.000255127	DOWN
Gm18666	-0.900523	0.00428843	DOWN
Cd83	-0.899671	0.00778049	DOWN
Lxn	-0.899653	0.0110316	DOWN
Amz1	-0.896337	0.025176	DOWN
C7	-0.895843	0.000391007	DOWN
Col28a1	-0.893469	0.039223	DOWN
Arhgap28	-0.892752	0.0110014	DOWN
Clcn1	-0.889378	0.00563336	DOWN
Serpinb8	-0.888952	0.00223557	DOWN
Plekhh1	-0.887705	0.0470089	DOWN
Adgrg6	-0.886517	0.0421998	DOWN
Fndc1	-0.884185	0.0310869	DOWN
Kcnk6	-0.882244	0.00403901	DOWN
Espl1	-0.88174	0.0206111	DOWN
Pcdhga11	-0.881181	0.0097927	DOWN
Col4a4	-0.8809	0.00197281	DOWN
Tnfaip8l1	-0.880879	0.012671	DOWN
Sting1	-0.880702	0.00551251	DOWN
Ift122	-0.880087	0.000995976	DOWN
Map2k6	-0.879023	0.0121657	DOWN
Esm1	-0.87872	0.0058983	DOWN
Crybb1	-0.875885	0.0105539	DOWN
Ikzf1	-0.875716	0.00582827	DOWN
Stab1	-0.873568	0.0308939	DOWN
Mob3c	-0.870045	0.0254337	DOWN
Gm11642	-0.868256	0.0438604	DOWN
Cercam	-0.868135	0.00785447	DOWN
Map4k1	-0.867627	0.0416631	DOWN
Nt5c1a	-0.867334	0.00699519	DOWN
Reps2	-0.866899	0.0240606	DOWN
Slc51a	-0.866069	0.0236928	DOWN
Chp2	-0.864507	0.0158314	DOWN
Padi2	-0.860487	0.0139879	DOWN
A4galt	-0.860167	0.0286947	DOWN
D630045J12Rik	-0.859893	0.0306829	DOWN
Ptpn6	-0.857357	0.0165827	DOWN
Usp49	-0.857228	0.0380789	DOWN
Adamts9	-0.857025	0.00869238	DOWN
Dok4	-0.85698	0.00406432	DOWN
Ackr4	-0.853915	0.0194153	DOWN
Vav3	-0.85311	0.000447374	DOWN
Ercc6	-0.853073	0.0236915	DOWN
Il10rb	-0.852332	0.0257358	DOWN
Ankrd6	-0.850137	0.0172533	DOWN
Ms4a7	-0.849207	0.0145393	DOWN
Myo1f	-0.849057	0.0204664	DOWN
Gm45380	-0.847697	0.0267392	DOWN
Gal3st3	-0.843583	0.0424173	DOWN
Sparc	-0.841944	0.000161025	DOWN
Gbp9	-0.841917	0.00261732	DOWN
Folr2	-0.841503	0.00876561	DOWN
Cd248	-0.841391	0.00955804	DOWN
Zfp607a	-0.839406	0.0330201	DOWN
AW112010	-0.838691	0.00147047	DOWN
Prrg3	-0.837527	0.00012474	DOWN
Kcnab2	-0.837397	0.0113927	DOWN
Kif5c	-0.836461	0.025011	DOWN
Il10ra	-0.836094	0.00184491	DOWN
Il2rg	-0.836061	0.0099008	DOWN
Csf1	-0.835464	0.0196632	DOWN
Rflnb	-0.833992	0.00165428	DOWN
Gm45495	-0.833469	0.0198077	DOWN
Ncaph	-0.833151	0.0265766	DOWN
Psd4	-0.83206	0.0473159	DOWN
Cd276	-0.831718	0.0251279	DOWN
Mgl2	-0.831106	0.0320308	DOWN
Zfp78	-0.829532	0.0253574	DOWN
Fgf14	-0.828587	0.0273854	DOWN
Chst1	-0.826959	0.00207901	DOWN
Cenpj	-0.823218	0.0103418	DOWN
Praf2	-0.821365	0.00673516	DOWN
Clec4a1	-0.819637	0.000192869	DOWN
Arhgef26	-0.817611	0.0353467	DOWN
C3ar1	-0.816677	0.0440036	DOWN
Cdca7	-0.816372	0.00501407	DOWN
Lrp2bp	-0.816145	0.0125954	DOWN
Igdcc4	-0.813707	0.0431254	DOWN
Mettl24	-0.812665	0.0071324	DOWN
Dchs1	-0.812138	0.00320319	DOWN
Itga9	-0.810376	0.00114936	DOWN
Cadm3	-0.810302	0.0307768	DOWN
Nrp2	-0.809879	0.00332197	DOWN
CN725425	-0.80945	0.025396	DOWN
Camk1d	-0.809162	0.00145574	DOWN
Rnf144a	-0.80748	0.00309608	DOWN
Sh3bp1	-0.805984	0.0457521	DOWN
Adrb2	-0.805783	0.000775641	DOWN
Naip2	-0.805395	0.0460572	DOWN
Otulinl	-0.804644	0.0127089	DOWN
Clec7a	-0.802993	0.016284	DOWN
Scn4a	-0.802415	0.0305631	DOWN
Rbl1	-0.802288	0.00381795	DOWN
Lrrc17	-0.801307	0.0480996	DOWN
Col4a3	-0.800357	0.0140651	DOWN
C5ar2	-0.800282	0.0453904	DOWN
Dchs2	-0.798081	0.0203168	DOWN
Agrn	-0.797198	0.0017732	DOWN
Nemp2	-0.795944	0.0216239	DOWN
Srgap1	-0.795878	0.0234815	DOWN
Grip2	-0.795822	0.0452401	DOWN
Mfsd9	-0.794692	0.0235619	DOWN
Ryr3	-0.793194	0.0164044	DOWN
9530082P21Rik	-0.792463	0.0179617	DOWN
Prex1	-0.791981	0.000108697	DOWN
Cd93	-0.791821	0.00262497	DOWN
Kctd17	-0.785381	0.00107679	DOWN
Loxl2	-0.783976	0.0369989	DOWN
Rinl	-0.782568	0.0322241	DOWN
Tmem82	-0.781249	0.0124207	DOWN
Plekho2	-0.781142	0.00398321	DOWN
Clec4a3	-0.780993	0.0159417	DOWN
Gm50321	-0.780938	0.0124319	DOWN
Paqr7	-0.77993	0.0320082	DOWN
Dcakd	-0.779135	0.00603406	DOWN
St8sia4	-0.778057	0.0452531	DOWN
Amt	-0.77625	0.018847	DOWN
Pdia5	-0.775961	0.00137881	DOWN
Ets1	-0.775497	0.0224377	DOWN
Slc9a9	-0.775406	0.0102846	DOWN
Itga6	-0.774768	0.00428637	DOWN
Rab3il1	-0.774342	0.0194016	DOWN
Gm30735	-0.77309	0.0166384	DOWN
Ttyh3	-0.772302	0.00133898	DOWN
Gm36827	-0.771867	0.0334787	DOWN
Ncf2	-0.769544	0.00663285	DOWN
Pcyox1l	-0.769361	0.0371225	DOWN
Gm10134	-0.769354	0.0455094	DOWN
Mcm5	-0.769223	0.00975238	DOWN
Csf1r	-0.765257	2.3e-05	DOWN
Nkain1	-0.764736	0.0200487	DOWN
Adamtsl2	-0.764573	0.0198058	DOWN
Pdk4	-0.763113	0.032394	DOWN
Sema4a	-0.763109	0.00129563	DOWN
P2ry13	-0.762698	0.0414423	DOWN
Thy1	-0.759956	0.00619993	DOWN
Plxnd1	-0.759497	0.00978491	DOWN
Adamts10	-0.756444	0.0106035	DOWN
Actb	-0.755906	0.00976639	DOWN
Col18a1	-0.75568	0.00633678	DOWN
Def6	-0.754509	0.0155328	DOWN
Nckap1l	-0.754332	0.0124341	DOWN
Zfp608	-0.753205	0.0283154	DOWN
Xkr8	-0.751523	0.000379164	DOWN
Smim1	-0.75049	0.0236035	DOWN
Marcks	-0.750331	0.0252134	DOWN
Fmnl1	-0.749216	0.0104721	DOWN
Ccnd1	-0.747434	0.00421722	DOWN
Fam111a	-0.747287	0.0484641	DOWN
Sec14l5	-0.746511	0.0481264	DOWN
Col4a2	-0.745771	0.00484458	DOWN
Slc22a3	-0.742695	0.0350564	DOWN
Cryba4	-0.741891	0.000363316	DOWN
Tspan18	-0.739629	0.0027293	DOWN
Rps6kl1	-0.738186	0.0410585	DOWN
Prkag3	-0.738137	0.0216756	DOWN
Gatm	-0.738015	0.039501	DOWN
Kbtbd11	-0.73596	0.0154779	DOWN
Eml5	-0.73348	0.0131934	DOWN
Nav1	-0.732599	0.0364178	DOWN
Frem2	-0.732432	0.0112513	DOWN
Selplg	-0.731199	0.0215592	DOWN
Meox2	-0.73097	0.0145336	DOWN
Mfap4	-0.730943	0.0315776	DOWN
Gimap8	-0.730789	0.000483391	DOWN
Cd52	-0.729021	0.0164382	DOWN
Rian	-0.728061	0.014466	DOWN
Tsku	-0.727596	0.00893551	DOWN
ENSMUSG00000120211	-0.725935	0.0187288	DOWN
Csf2rb2	-0.723425	0.03492	DOWN
Kmt2d	-0.722267	0.0211415	DOWN
Fam131a	-0.722234	0.000126591	DOWN
Gm8399	-0.721697	0.0106798	DOWN
Tnxb	-0.720651	0.0215484	DOWN
Prcp	-0.717829	0.00171373	DOWN
Nup210	-0.715915	0.00531475	DOWN
Emid1	-0.715166	0.0448552	DOWN
Alox5	-0.714803	0.000902599	DOWN
Cdc14b	-0.712829	0.0276914	DOWN
Gm9903	-0.712509	0.0395821	DOWN
Nfam1	-0.712004	0.00165715	DOWN
Exoc3l	-0.710555	0.0291899	DOWN
Cd109	-0.709514	0.0421235	DOWN
Kctd21	-0.709129	0.0154368	DOWN
Coro1a	-0.707771	0.021501	DOWN
Gfra2	-0.706938	0.0157966	DOWN
Nrros	-0.706482	0.0141139	DOWN
Hsph1	-0.704227	0.00103184	DOWN
Plau	-0.704135	0.0114915	DOWN
Gm47547	-0.704084	0.0444496	DOWN
A230072C01Rik	-0.704025	0.00568765	DOWN
Gpam	-0.701631	0.0155646	DOWN
Serpinh1	-0.700927	0.0196334	DOWN
Adgre1	-0.700506	0.025147	DOWN
Adcy7	-0.700135	0.0274338	DOWN
Marchf1	-0.699021	0.0271019	DOWN
Vgll4	-0.694433	0.00236321	DOWN
Trpc3	-0.694074	0.0106005	DOWN
Ccdc69	-0.692827	0.0375228	DOWN
Gm48604	-0.692509	0.0421561	DOWN
Ntng2	-0.691708	0.0165008	DOWN
Zfp862-ps	-0.688093	0.0362821	DOWN
Chst2	-0.687974	0.0191046	DOWN
Gbp2	-0.687482	0.0107888	DOWN
Tmsb10	-0.687336	0.00548607	DOWN
Tmtc4	-0.685725	0.00175565	DOWN
Klhl4	-0.684302	0.0149084	DOWN
Lratd2	-0.68354	0.0387465	DOWN
Cdk6	-0.683522	0.0274452	DOWN
Togaram2	-0.682558	0.000518867	DOWN
Srpx2	-0.682126	0.0134139	DOWN
Gpr65	-0.681037	0.010652	DOWN
Vav1	-0.680948	0.0362189	DOWN
Entpd7	-0.680828	0.0387546	DOWN
ENSMUSG00000121485	-0.680656	0.0332025	DOWN
Adam11	-0.680039	5.88e-05	DOWN
Clec4a2	-0.679393	0.0342649	DOWN
Eva1b	-0.67783	0.00463037	DOWN
Trpv2	-0.677524	0.0219631	DOWN
Cd37	-0.677198	0.0368149	DOWN
Pcdhga6	-0.676856	0.00726172	DOWN
P2rx7	-0.676667	0.00936831	DOWN
Evi2a	-0.676417	0.0462605	DOWN
Gm36372	-0.675335	0.00365163	DOWN
Dok2	-0.674882	0.0334592	DOWN
Cdin1	-0.674481	0.00449765	DOWN
Myo5c	-0.672934	0.0387576	DOWN
Vcan	-0.672663	0.0162663	DOWN
Sh3tc2	-0.672141	0.0237765	DOWN
Rabl2	-0.671144	0.0213653	DOWN
Met	-0.670475	0.0372876	DOWN
Fam114a1	-0.670316	0.0215226	DOWN
Plxdc1	-0.666264	0.00130189	DOWN
Hspg2	-0.665884	0.0121484	DOWN
Colgalt2	-0.665003	0.0187071	DOWN
Erc1	-0.662243	0.00937616	DOWN
Ly86	-0.660741	0.00857112	DOWN
Ss18l1	-0.660087	0.0444638	DOWN
Igfbp5	-0.659934	0.000126209	DOWN
Myo7a	-0.659793	0.00436524	DOWN
Myct1	-0.658957	0.0128033	DOWN
Marcksl1	-0.657352	0.0096451	DOWN
Lurap1l	-0.657259	0.0215718	DOWN
Eml4	-0.656893	0.00439921	DOWN
Nkd2	-0.656139	0.0351378	DOWN
Adamts12	-0.655571	0.0462642	DOWN
Shroom4	-0.653741	0.0111906	DOWN
Ptprc	-0.651567	0.027275	DOWN
Rcn3	-0.651528	0.0471514	DOWN
Tnfrsf22	-0.651065	0.00878963	DOWN
Plpp2	-0.650577	0.00842377	DOWN
Ephb1	-0.649906	0.0199567	DOWN
Ppfia4	-0.648224	0.0392928	DOWN
Pik3r6	-0.647903	0.0106262	DOWN
Lcp1	-0.647387	0.0322464	DOWN
Cd48	-0.645643	0.049578	DOWN
Trpm3	-0.645145	0.00881546	DOWN
Nfatc4	-0.644175	0.0109231	DOWN
Ppp1r16b	-0.643888	0.0114954	DOWN
Bean1	-0.643628	0.0456872	DOWN
Kcnv2	-0.643342	0.0462391	DOWN
Tnfsf10	-0.641883	0.0142171	DOWN
Rab32	-0.640626	0.0279468	DOWN
Gbp5	-0.640436	0.0433511	DOWN
Plk4	-0.639562	0.0128235	DOWN
Cybb	-0.638492	0.00219539	DOWN
Dll4	-0.637914	0.00853883	DOWN
Lmnb1	-0.637771	0.0226889	DOWN
Mndal	-0.637494	0.0412245	DOWN
Rtp3	-0.637073	0.0329736	DOWN
Ltbp4	-0.636276	0.00287331	DOWN
G2e3	-0.633706	0.0081886	DOWN
Rap2b	-0.633304	0.0375755	DOWN
Oas1a	-0.632225	0.0394396	DOWN
Auts2	-0.632119	0.0192845	DOWN
B230354K17Rik	-0.631359	0.0179284	DOWN
Cbr2	-0.629704	0.0442737	DOWN
Rac3	-0.627836	0.0375459	DOWN
Prr5	-0.627559	0.00664249	DOWN
Cep192	-0.626473	0.00857974	DOWN
Myo10	-0.626366	0.0366161	DOWN
Slc37a2	-0.626217	0.0195114	DOWN
Uprt	-0.625555	0.0160448	DOWN
Rasgrp3	-0.624296	0.0167562	DOWN
Afdn	-0.624111	0.0059445	DOWN
Stxbp4	-0.623245	0.0114162	DOWN
Egf	-0.621502	0.0245063	DOWN
Cd34	-0.620197	0.00654312	DOWN
Cmtm3	-0.619655	0.00962581	DOWN
Hps1	-0.618723	0.0413412	DOWN
Ddah1	-0.61662	0.0325505	DOWN
Dab2	-0.615025	0.0165265	DOWN
Irf1	-0.614571	0.0137938	DOWN
Soga1	-0.612582	0.0299546	DOWN
Actg1	-0.611548	0.00555698	DOWN
Rtkn	-0.611194	0.00780433	DOWN
P3h3	-0.609924	0.00586901	DOWN
Gm30085	-0.608947	0.0286134	DOWN
Bcl3	-0.608848	0.0444075	DOWN
Ptpn18	-0.608613	0.0340881	DOWN
Lama4	-0.606633	0.0238893	DOWN
Tspan2	-0.606294	0.0158934	DOWN
Reep1	-0.605414	0.0167631	DOWN
Tmppe	-0.605057	0.0159031	DOWN
Wdr76	-0.604484	0.0316366	DOWN
Pi15	-0.604373	0.0207074	DOWN
Slc16a13	-0.604145	0.0199253	DOWN
Phlpp2	-0.603596	0.00388316	DOWN
Ccdc80	-0.601668	0.0155363	DOWN
Unc93b1	-0.601443	0.00235009	DOWN
Gm26672	-0.600629	0.041454	DOWN
Ano4	-0.600454	0.0189716	DOWN
Gm2415	-0.598097	0.0380454	DOWN
Fstl1	-0.596875	0.0232852	DOWN
Ace	-0.596062	0.00261958	DOWN
Pik3cd	-0.594429	0.0354079	DOWN
Lyz2	-0.592813	0.0113736	DOWN
Tmem132a	-0.592345	0.0158217	DOWN
Ntf3	-0.592066	0.0486709	DOWN
Igfbp7	-0.590849	0.00644111	DOWN
Nckap5	-0.590402	0.0382749	DOWN
Gm10635	-0.590353	0.0469788	DOWN
Col8a1	-0.590299	0.0322209	DOWN
Slc25a45	-0.589816	0.0262823	DOWN
Sipa1	-0.589624	0.00719716	DOWN
Sertad4	-0.589183	0.02805	DOWN
Clec11a	-0.589009	0.040532	DOWN
Grb10	-0.588243	0.00691919	DOWN
2310020H05Rik	-0.588172	0.0496077	DOWN
Itm2a	-0.587745	0.0161783	DOWN
Smco4	-0.587239	0.0326841	DOWN
Hspa12b	-0.585713	0.00233508	DOWN
Nol4l	-0.585485	0.0294952	DOWN
Pigh	-0.585442	0.0130266	DOWN
